# Supplementary material for: Twenty years of tuberculosis-driven selection shaped the evolution of the meerkat major histocompatibility complex
Source: Nat Ecol Evol. 2025 Aug 25;9(11):2161–72. doi: 10.1038/s41559-025-02837-x (PMC12592209; doi:10.1038/s41559-025-02837-x)
Supplement: Supplementary file 4 — Amino acid sequence alignment of all reliably identified alleles for Suricata suricatta. Numbers indicate the amino acid positions of the β1-domain, while the asterisk indicates the amino-acid positions of ABS and conserved sites identified from the human HLA-DR1 β-chain. The 14 amino acid sites that are presumably under positive selection in S. suricatta are also indicated with an asterisk. [file 41559_2025_2837_MOESM4_ESM.xlsx]

## Sheet: Susu_AA_PSS
Supplementary Data 1. Amino-acid sequence alignment of all reliably identified alleles for Suricata suricatta. Numbers indicate the amino-acid positions of the β1-domain, while * indicates the amino-acid positions of ABS and conserved sites identified from the human HLA-DR1 β-chain. The 14 amino acid sites that are presumably under positive selection in S. suricatta were also indicated with an as…
Position	9	10	11	12	13	14	15	16	17	18	19	20	21	22	23	24	25	26	27	28	29	30	31	32	33	34	35	36	37	38	39	40	41	42	43	44	45	46	47	48	49	50	51	52	53	54	55	56	57
ABS - Homo sapiens	*	_	*	_	*	_	_	_	_	_	_	_	_	_	_	_	_	*	_	_	_	_	_	_	_	_	_	_	*	_	_	_	_	_	_	_	_	_	_	_	_	_	_	_	_	_	_	_	*
Conserved Sites	_	_	_	_	_	_	_	_	_	_	_	_	_	_	_	_	_	_	_	_	_	_	_	_	_	_	_	_	_	_	_	_	_	_	_	_	_	_	_	_	_	_	_	*	_	_	*	_	_
PSS - Suricata suricatta	*	_	*	_	*	_	_	*	_	_	_	_	_	_	_	_	_	_	_	_	_	_	_	_	_	_	_	_	*	_	_	_	_	_	_	_	_	_	_	_	_	_	_	_	_	_	_	*	*
Susu-DRB*001	Q	Q	V	K	F	E	C	R	F	T	N	G	T	E	R	V	Q	Y	L	A	R	V	I	Y	N	Q	E	E	Y	V	R	F	D	S	D	V	G	E	Y	R	A	V	T	E	L	G	R	V	A
Susu-DRB*003	Y	.	T	T	S	.	.	Y	.	.	.	.	.	.	.	.	R	F	.	D	.	Y	F	.	.	G	.	.	.	.	.	.	.	.	.	.	.	.	.	.	.	.	.	.	.	.	.	P	D
Susu-DRB*006	Y	.	T	T	S	.	.	Y	.	.	.	.	.	.	.	.	R	F	.	D	.	Y	F	.	.	G	.	.	N	.	.	.	.	.	.	.	.	.	.	.	.	.	.	.	.	.	.	P	D
Susu-DRB*007	M	L	E	.	Y	.	.	H	.	I	.	.	.	.	.	.	R	F	.	H	.	D	.	.	.	R	.	.	T	A	.	.	.	.	.	.	.	.	.	.	.	.	.	.	.	.	.	P	D
Susu-DRB*009	H	.	A	T	S	.	.	Y	.	.	.	.	.	.	.	.	R	F	.	D	.	Y	F	.	.	G	.	.	N	.	.	.	.	.	.	.	.	.	.	.	.	.	.	.	.	.	.	P	D
Susu-DRB*010	F	L	R	.	P	.	.	.	.	.	.	.	.	.	.	.	.	F	.	D	.	Y	F	.	.	G	.	.	.	.	.	.	.	.	.	.	.	.	F	.	P	.	.	.	.	.	.	P	D
Susu-DRB*011	H	.	T	T	S	.	.	Y	.	.	.	.	.	.	.	.	R	F	.	D	.	Y	F	.	.	G	.	.	F	.	.	.	.	.	.	.	.	.	.	.	.	.	.	.	.	.	.	P	I
Susu-DRB*012	H	.	A	T	S	.	.	Y	.	.	.	.	.	.	.	.	R	F	.	D	.	Y	F	.	.	G	.	.	F	.	.	.	.	.	.	.	.	.	F	.	P	.	.	.	.	.	.	P	D
Susu-DRB*013	.	.	.	.	.	.	.	.	.	.	.	.	.	.	.	.	R	L	.	.	.	.	.	.	.	R	.	.	T	A	.	.	.	.	.	.	.	.	F	.	P	.	.	.	.	.	.	R	S
Susu-DRB*014	M	L	E	.	.	.	.	H	.	I	.	.	.	.	.	.	R	F	.	H	.	D	.	.	.	R	.	.	T	A	.	.	.	.	.	.	.	.	.	.	.	.	.	.	.	.	.	P	D
Susu-DRB*016	H	.	T	T	S	.	.	Y	.	.	.	.	.	.	.	.	R	F	.	D	.	Y	F	.	.	G	.	.	N	.	.	.	.	.	.	.	.	.	.	.	.	.	.	.	.	.	.	P	D
Susu-DRB*017	F	L	G	.	A	.	.	H	Y	S	.	.	.	.	.	.	.	L	.	D	.	Y	F	.	.	G	.	.	.	.	.	.	.	.	.	.	.	.	F	.	P	.	.	.	.	.	.	P	D
Susu-DRB*018	F	L	G	.	A	.	.	H	Y	S	.	.	.	.	.	.	.	L	.	D	.	Y	F	.	.	G	.	.	.	.	.	.	.	.	.	.	.	.	F	.	P	.	.	.	.	.	.	P	D
Susu-DRB*020	F	L	R	.	A	.	.	H	.	I	.	.	.	.	.	.	R	F	.	H	.	D	.	.	.	R	.	.	F	.	.	.	.	.	.	.	.	.	.	.	.	.	.	.	.	.	.	P	D
Susu-DRB*025	Y	.	T	T	S	.	.	Y	.	.	.	.	.	.	.	.	R	F	.	D	.	Y	F	.	.	G	.	.	N	.	.	.	.	.	.	.	.	.	.	.	.	.	.	.	.	.	.	P	D
Susu-DRB*026	F	L	R	.	P	.	.	.	.	.	.	.	.	.	.	.	.	L	.	D	.	Y	F	.	.	G	.	.	.	.	.	.	.	.	.	.	.	.	F	.	P	.	.	.	.	.	.	P	D
Susu-DRB*029	H	.	T	T	S	.	.	Y	.	.	.	.	.	.	.	.	R	F	.	D	.	Y	F	.	.	G	.	.	F	.	.	.	.	.	.	.	.	.	F	.	P	.	.	.	.	.	.	P	D
Susu-DRB*031	H	.	T	T	S	.	.	Y	.	.	.	.	.	.	.	.	R	F	.	D	.	Y	F	.	.	G	.	.	.	.	.	.	.	.	.	.	.	.	.	.	.	.	.	.	.	.	.	P	D
Susu-DRB*032	H	.	A	T	S	.	.	Y	.	.	.	.	.	.	.	.	R	F	.	D	.	Y	F	.	.	G	.	.	F	.	.	.	.	.	.	.	.	.	.	.	.	.	.	.	.	.	.	P	I
Susu-DRB*035	M	L	E	.	.	.	.	H	.	I	.	.	.	.	.	.	R	F	.	H	.	H	.	.	.	R	.	.	T	T	.	.	.	.	.	.	.	.	.	.	.	.	.	.	.	.	.	R	S
Susu-DRB*036	F	L	G	.	A	.	.	H	.	.	.	.	.	.	.	.	R	F	.	E	.	H	F	.	.	G	.	.	F	L	.	.	.	.	.	.	.	.	.	.	.	.	.	.	.	.	.	P	I
Susu-DRB*037	F	L	G	.	A	.	.	H	Y	S	.	.	.	.	.	.	.	L	.	D	.	Y	F	.	.	G	.	.	.	.	.	.	.	.	.	.	.	.	F	.	P	.	.	.	.	.	.	R	S
Susu-DRB*038	H	.	A	T	S	.	.	Y	.	.	.	.	.	.	.	.	R	F	.	D	.	Y	F	.	.	G	.	.	N	.	.	.	.	.	.	.	.	.	.	.	.	.	.	.	.	.	.	P	D
Susu-DRB*039	Y	.	T	T	S	.	.	Y	.	.	.	.	.	.	.	.	R	F	.	D	.	Y	F	.	.	G	.	.	.	.	.	.	.	.	.	.	.	.	.	.	P	.	.	.	.	.	.	P	D
Susu-DRB*041	.	.	.	.	.	.	.	.	.	.	.	.	.	.	.	.	.	.	.	.	.	.	.	.	.	.	.	.	.	.	.	.	.	.	.	.	.	.	.	.	.	.	.	.	.	.	.	I	.
Susu-DRB*042	H	.	A	T	S	.	.	Y	.	.	.	.	.	.	.	.	R	F	.	D	.	Y	F	.	.	G	.	.	F	.	.	.	.	.	.	.	.	.	F	.	P	.	.	.	.	.	.	P	D
Susu-DRB*043	F	L	R	.	P	.	.	.	.	.	.	.	.	.	.	.	.	F	.	D	.	Y	F	.	.	G	.	.	.	.	.	.	.	.	.	.	.	.	.	.	.	.	.	.	.	.	.	P	D
Susu-DRB*047	Y	.	T	T	S	.	.	Y	.	.	.	.	.	.	.	.	.	L	.	D	.	Y	F	.	.	G	.	.	.	.	.	.	.	.	.	.	.	.	.	.	.	.	.	.	.	.	.	P	D
Susu-DRB*048	H	.	A	T	S	.	.	Y	.	.	.	.	.	.	.	.	R	F	.	D	.	Y	F	.	.	G	.	.	F	.	.	.	.	.	.	.	.	.	.	.	.	.	.	.	.	.	.	P	D
Susu-DRB*050	H	.	T	T	S	.	.	Y	.	.	.	.	.	.	.	.	R	F	.	D	.	Y	F	.	.	G	.	.	F	.	.	.	.	.	.	.	.	.	.	.	.	.	.	.	.	.	.	P	D
Susu-DRB*055	H	.	T	T	S	.	.	Y	.	.	.	.	.	.	.	.	R	F	.	D	.	Y	F	.	.	G	.	.	F	.	.	.	.	.	.	.	.	.	.	.	.	.	.	.	.	.	.	P	D
Susu-DRB*056	.	.	.	.	.	.	.	.	.	.	.	.	.	.	.	.	.	.	.	.	.	.	.	.	.	.	.	.	.	.	.	.	.	.	.	.	.	.	.	.	.	.	.	.	.	.	.	I	.
Susu-DRB*058	F	L	G	.	A	.	.	H	Y	S	.	.	.	.	.	.	.	L	.	D	.	Y	F	.	.	G	.	.	.	.	.	.	.	.	.	.	.	.	F	.	P	.	.	.	.	.	.	P	D
Susu-DRB*059	H	.	T	T	S	.	.	Y	.	.	.	.	.	.	.	.	R	F	.	D	.	Y	F	.	.	G	.	.	N	.	.	.	.	.	.	.	.	.	.	.	.	.	.	.	.	.	.	P	D
Susu-DRB*062	Y	.	T	T	S	.	.	Y	.	.	.	.	.	.	.	.	R	F	.	D	.	Y	F	.	.	G	.	.	F	.	.	.	.	.	.	.	.	.	.	.	.	.	.	.	.	.	.	P	I
Susu-DRB*065	H	.	T	T	S	.	.	Y	.	.	.	.	.	.	.	.	R	F	.	D	.	Y	F	.	.	G	.	.	F	.	.	.	.	.	.	.	.	.	.	.	.	.	.	.	.	.	.	P	D
Susu-DRB*068	F	L	G	.	A	.	.	.	.	.	.	.	.	.	.	.	.	.	.	E	.	Y	F	.	.	G	.	.	.	.	.	.	.	.	.	.	.	.	.	.	.	.	.	.	.	.	.	P	D
HLADRB*0101	W	Q	L	K	F	E	C	H	F	F	N	G	T	E	R	V	R	L	L	E	R	C	I	Y	N	Q	E	E	S	V	R	F	D	S	D	V	G	E	Y	R	A	V	T	E	L	G	R	P	D
[truncated: 37 more columns]
