# Supplementary material for: Twenty years of tuberculosis-driven selection shaped the evolution of the meerkat major histocompatibility complex
Source: Nat Ecol Evol. 2025 Aug 25;9(11):2161–72. doi: 10.1038/s41559-025-02837-x (PMC12592209; doi:10.1038/s41559-025-02837-x)
Supplement: Supplementary file 5 — Statistical source data (data explicitly stated in the main text, excerpts of Supplementary Tables 9–14, ordered by order of results as they appear in the text). [file 41559_2025_2837_MOESM5_ESM.xlsx]

## Sheet: DRB_07_Susceptibility
Predictor	Estimate	Std.Error	CI.2.5	CI.97.5	zvalue	p-value	adjusted p-value
Intercept	-0.702	0.472	-1628	0.224	1485	0.137	> 0.05
DRB*07	0.683	0.223	0.246	1121	3062	0.002	< 0.01
DRB*07:Year	-0.058	0.199	-0.448	0.333	0.29	0.772	> 0.05
DRB*07:Year[^2]	-1347	0.607	-2539	-0.156	2216	0.027	> 0.05
NR DRB-Alleles	0.011	0.214	-0.409	0.431	0.052	0.958	> 0.05
NR DRB-Alleles:Year[^2]	-1.4	0.579	-2535	-0.265	2417	0.016	< 0.05
NeutralGenDiv	0.32	0.433	-0.529	1169	0.739	0.46	> 0.05
Age [Death]	0.086	0.201	-0.309	0.481	0.427	0.669	> 0.05
Sex [M]	-0.06	0.11	-0.275	0.155	0.545	0.585	> 0.05
SocStatus [Sub]	-1029	0.168	-1359	-0.7	6128	0	< 0.001
Year	1.37	0.154	1068	1672	8.89	0	< 0.001
Year[^2]	-0.796	0.367	-1517	-0.075	2165	0.03	> 0.05

## Sheet: DRB_07_Progression
Predictor	Estimate	Std.Error	CI.2.5	CI.97.5	zvalue	p-value	adjusted p-value
DRB*07	0.259	0.137	-0.01	0.527	1889	0.059	>0.05
DRB*07:Year	-0.769	0.252	-1263	-0.276	3054	0.002	< 0.01
DRB*07:Year[^2]	-0.009	0.118	-0.24	0.222	0.077	0.939	>0.05
Nr DRB-Alleles	0.15	0.168	-0.179	0.479	0.894	0.371	>0.05
NR DRB-Alleles:Year	-0.436	0.318	-1059	0.187	1372	0.17	>0.05
NR DRB-Alleles:Year[^2]	-1472	0.505	-2462	-0.482	2914	0.004	< 0.05
NeutralGenDiv	0.052	0.181	-0.302	0.407	0.29	0.772	>0.05
Sex [M]	-0.005	0.037	-0.078	0.067	0.145	0.885	>0.05
SocStatus [Sub]	0.167	0.122	-0.073	0.407	1361	0.173	>0.05
SocGroupSize	-0.071	0.007	-0.085	-0.056	9618	0	< 0.001
PopDensity	-0.002	0.011	-0.023	0.02	0.154	0.877	>0.05
Rainfall	0.284	0.13	0.029	0.54	2179	0.029	< 0.05
Temperature	0.731	0.189	0.359	1102	3856	0	< 0.001
Season [Jan-Mar]	0.099	0.142	-0.179	0.377	0.698	0.485	>0.05
Season [Jul-Sep]	-0.05	0.115	-0.275	0.175	0.432	0.666	>0.05
Season [Oct-Dec]	-0.013	0.1	-0.21	0.183	0.131	0.896	>0.05
Year	0.45	0.224	0.01	0.889	2004	0.045	>0.05
Year[^2]	-1419	0.338	-2081	-0.756	4197	0	< 0.001

## Sheet: ST01_Progression
Predictor	Estimate	Std.Error	CI.2.5	CI.97.5	zvalue	p-value	adjusted p-value
ST01	-0.327	0.149	-0.618	-0.036	2.2	0.028	>0.05
ST01:Year	0.714	0.266	0.193	1236	2684	0.007	< 0.05
ST01:Year[^2]	0.088	0.284	-0.47	0.645	0.308	0.758	>0.05
NR DRB-STs	0.614	0.222	0.179	1048	2769	0.006	<0.05
NR DRB-STs:Year	-1201	0.358	-1902	-0.499	3353	0.001	< 0.01
NR DRB-STs:Year[^2]	-1984	0.583	-3127	-0.841	3402	0.001	< 0.01
NeutralGenDiv	0.033	0.15	-0.26	0.326	0.218	0.827	>0.05
Sex [M]	-0.006	0.039	-0.083	0.07	0.162	0.871	>0.05
SocStatus [Sub]	0.167	0.123	-0.073	0.408	1363	0.173	>0.05
SocGroupSize	-0.071	0.007	-0.086	-0.057	9677	0	< 0.001
PopDensity	-0.004	0.014	-0.031	0.024	0.247	0.805	>0.05
Rainfall	0.275	0.131	0.018	0.533	2098	0.036	<0.05
Temperature	0.721	0.189	0.35	1093	3806	0	< 0.001
Season [Jan-Mar]	0.112	0.147	-0.176	0.401	0.762	0.446	>0.05
Season [Jul-Sep]	-0.055	0.12	-0.289	0.179	0.459	0.646	>0.05
Season [Oct-Dec]	-0.014	0.105	-0.221	0.192	0.134	0.893	>0.05
Year	-0.493	0.312	-1104	0.118	1583	0.114	>0.05
Year[^2]	-1907	0.441	-2771	-1042	4323	0	< 0.001

## Sheet: ST03_Pogression
Predictor	Estimate	Std.Error	CI.2.5	CI.97.5	zvalue	p-value	adjusted p-value
ST03	0.214	0.157	-0.093	0.521	1368	0.171	>0.05
ST03:Year	-0.749	0.258	-1255	-0.244	2907	0.004	<0.05
ST03:Year[^2]	-0.237	0.409	-1.04	0.565	0.58	0.562	>0.05
NR DRB-STs	0.401	0.197	0.015	0.787	2038	0.042	>0.05
NR DRB-STs:Year	-0.844	0.316	-1464	-0.225	2.67	0.008	< 0.05
NR DRB-STs:Year[^2]	-1883	0.556	-2973	-0.793	3386	0.001	< 0.01
NeutralGenDiv	0.078	0.216	-0.346	0.501	0.359	0.719	>0.05
Age
Sex [M]	-0.007	0.041	-0.087	0.073	0.175	0.861	>0.05
SocStatus [Sub]	0.16	0.125	-0.085	0.406	1.28	0.201	>0.05
SocGroupSize	-0.072	0.007	-0.087	-0.058	9.82	0
PopDensity	-0.001	0.01	-0.02	0.018	0.129	0.897	>0.05
Rainfall	0.289	0.13	0.034	0.544	2.22	0.026	<0.05
Temperature	0.703	0.189	0.332	1073	3715	0	< 0.001
Season [Jan-Mar]	0.101	0.143	-0.179	0.381	0.705	0.481	>0.05
Season [Jul-Sep]	-0.049	0.115	-0.274	0.176	0.427	0.67	>0.05
Season [Oct-Dec]	-0.011	0.1	-0.208	0.186	0.111	0.912	>0.05
Year	0.249	0.235	-0.211	0.709	1062	0.288	>0.05
Year[^2]	-1551	0.382	-2299	-0.803	4063	0	< 0.001

## Sheet: ST04_Progression
Predictor	Estimate	Std.Error	CI.2.5	CI.97.5	zvalue	p-value	adjusted p-value
ST04	-0.309	0.173	-0.648	0.03	1787	0.074	>0.05
ST04:Year	0.744	0.315	0.127	1361	2364	0.018	< 0.05
ST04:Year[^2]	0.097	0.305	-0.501	0.696	0.319	0.75	>0.05
NR DRB-STs	0.349	0.194	-0.032	0.73	1796	0.073	>0.05
NR DRB-STs:Year	-0.721	0.324	-1355	-0.087	2229	0.026	< 0.05
NR DRB-STs:Year[^2]	-1755	0.557	-2846	-0.665	3154	0.002	< 0.01
NeutralGenDiv	0.045	0.17	-0.287	0.377	0.265	0.791	>0.05
Sex [M]	-0.001	0.024	-0.049	0.046	0.054	0.957	>0.05
SocStatus [Sub]	0.138	0.123	-0.102	0.378	1127	0.26	>0.05
SocGroupSize	-0.071	0.007	-0.086	-0.057	9648	0	< 0.001
PopDensity	-0.003	0.013	-0.029	0.023	0.227	0.82	>0.05
Rainfall	0.273	0.131	0.016	0.529	2085	0.037	<0.05
Temperature	0.738	0.19	0.366	1111	3.89	0	< 0.001
Season [Jan-Mar]	0.124	0.15	-0.17	0.418	0.828	0.407	>0.05
Season [Jul-Sep]	-0.06	0.124	-0.304	0.183	0.486	0.627	>0.05
Season [Oct-Dec]	-0.016	0.111	-0.233	0.201	0.141	0.888	>0.05
Year	-0.04	0.235	-0.501	0.421	0.169	0.865	>0.05
Year[^2]	-1812	0.382	-2561	-1063	4744	0	< 0.001

## Sheet: ST09_Resilience
Predictor	Estimate	Std.Error	CI.2.5	CI.97.5	zvalue	p-value	adjusted p-value
Intercept	0.58	0.055	0.471	0.689	10426	0	< 0.001
ST09	0.239	0.082	0.078	0.4	2903	0.004	<0.05
ST09:Year[^2]	-0.032	0.122	-0.273	0.209	0.261	0.794	> 0.05
Nr DRB-STs	0.075	0.065	-0.053	0.203	1148	0.251	> 0.05
NR DRB-STs:Year	0.014	0.053	-0.09	0.117	0.257	0.797	> 0.05
Sex [M]	-0.093	0.038	-0.168	-0.019	2455	0.014	<0.05
SocStatus [Sub]	-0.219	0.04	-0.298	-0.14	5419	0	< 0.001
Year	0.19	0.056	0.08	0.301	3387	0.001	<0.01
Year[^2]	-0.239	0.084	-0.404	-0.073	2824	0.005	<0.05

## Sheet: Haplotype_F_Resilience
Predictor	Estimate	Std.Error	CI.2.5	CI.97.5	zvalue	p-value	adjusted p-value
Intercept	0.598	0.106	0.389	0.808	5591	0	< 0.001
Haplotype F	0.35	0.129	0.095	0.606	2688	0.007	<0.05
Haplotype F:Year	0.037	0.145	-0.25	0.323	0.25	0.803	> 0.05
Haplotype F:Year[^2]	-0.045	0.312	-0.66	0.571	0.142	0.887	> 0.05
NeutralGenDiv	0.017	0.087	-0.154	0.189	0.198	0.843	> 0.05
Sex [M]	-0.108	0.073	-0.252	0.037	1461	0.144	> 0.05
SocStatus [Sub]	-0.272	0.066	-0.403	-0.142	4094	0	< 0.001
Year	0.182	0.082	0.021	0.344	2209	0.027	> 0.05
Year[^2]	-0.187	0.148	-0.478	0.105	1256	0.209	> 0.05

## Sheet: Haplotype_F_Survival
Predictor	Estimate	Std.Error	CI.2.5	CI.97.5	zvalue	p-value	adjusted p-value
F	1485	0.784	-0.052	3023	1893	0.058	> 0.05
F:TB [Exposure]	-1634	0.774	-3152	-0.116	2110	0.035	> 0.05
F:TB [Signs]	-2325	0.810	-3912	-0.737	2870	0.004	< 0.01
F:Year	0.875	0.571	-0.244	1994	1533	0.125	> 0.05
F:Year[^2]	-0.693	0.963	-2580	1194	0.720	0.472	> 0.05
HaplotypeDiv [Hom]	0.092	0.361	-0.616	0.799	0.254	0.800	> 0.05
HaplotypeDiv [Hom]:TB [Exposure]	0.130	0.325	-0.506	0.767	0.401	0.688	> 0.05
HaplotypeDiv [Hom]:TB [Signs]	0.387	0.508	-0.609	1382	0.761	0.446	> 0.05
HaplotypeDiv [Hom]:Year	0.386	0.454	-0.502	1275	0.852	0.394	> 0.05
HaplotypeDiv [Hom]:Year[^2]	-2278	1185	-4600	0.044	1923	0.055	> 0.05
NeutralGenDiv	-0.127	0.256	-0.629	0.374	0.498	0.619	> 0.05
TB [Exposure]	0.102	0.216	-0.321	0.525	0.473	0.636	> 0.05
TB [Signs]	1235	0.266	0.713	1757	4638	0.000	< 0.001
TB [Exposure]:Year	0.617	0.606	-0.571	1804	1018	0.309	> 0.05
TB [Signs]:Year	0.024	0.639	-1228	1277	0.038	0.970	> 0.05
TB [Exposure]:Year[^2]	0.665	0.899	-1097	2426	0.740	0.460	> 0.05
TB [Signs]:Year[^2]	2302	0.936	0.469	4136	2461	0.014	< 0.05
Age	2649	0.173	2311	2988	15342	0.000	< 0.001
Sex [M]	0.029	0.072	-0.113	0.170	0.399	0.690	> 0.05
SocStatus [Sub]	2130	0.132	1871	2389	16131	0.000	< 0.001
SocGroupSize	-0.043	0.006	-0.054	-0.033	7835	0.000	< 0.001
Rainfall	-0.622	0.090	-0.799	-0.445	6898	0.000	< 0.001
Season [Jan-Mar]	0.138	0.117	-0.091	0.366	1179	0.238	> 0.05
Season [Jul-Sep]	0.140	0.116	-0.087	0.367	1206	0.228	> 0.05
Season [Oct-Dec]	0.689	0.105	0.482	0.895	6537	0.000	< 0.001
Year	-0.439	0.581	-1577	0.700	0.755	0.450	> 0.05
Year[^2]	-1337	0.816	-2936	0.262	1639	0.101	> 0.05

## Sheet: Allelelic_Diversity_Base_Model
Predictor	Estimate	Std.Error	CI.2.5	CI.97.5	zvalue	p-value	adjusted p-value
Intercept	-0.391	0.35	-1077	0.295	1117	0.264	> 0.05
NR DRB-Alleles	0.056	0.205	-0.347	0.459	0.272	0.786	> 0.05
NR DRB-Alleles:Year	0.019	0.118	-0.212	0.249	0.159	0.874	> 0.05
NR DRB-Alleles:Year[^2]	-1561	0.542	-2625	-0.498	2877	0.004	< 0.05
NeutralGenDiv	0.133	0.303	-0.462	0.728	0.439	0.661	> 0.05
Age [Death]	0.068	0.179	-0.284	0.419	0.377	0.706	> 0.05
Sex [M]	-0.01	0.052	-0.112	0.091	0.198	0.843	> 0.05
SocStatus [Sub]	-0.962	0.16	-1276	-0.649	6018	0	< 0.001
Year	1021	0.14	0.746	1296	7278	0	< 0.001
Year[^2]	-0.773	0.337	-1435	-0.111	2289	0.022	> 0.05

## Sheet: Susceptibility_no_DRB_13_Subset
Predictor	Estimate	Std.Error	CI.2.5	CI.97.5	zvalue	p-value	adjusted p-value
Intercept	-0.666	0.356	-1364	0.031	1872	0.061	> 0.05
NR DRB-Alleles	-0.376	0.159	-0.688	-0.063	2355	0.019	> 0.05
NR DRB-Alleles:Year	0.024	0.126	-0.223	0.27	0.188	0.851	> 0.05
NeutralGenDiv	0.143	0.322	-0.488	0.774	0.443	0.658	> 0.05
Age [Death]	0.009	0.094	-0.175	0.194	0.1	0.92	> 0.05
Sex [M]	-0.029	0.082	-0.189	0.131	0.351	0.726	> 0.05
SocStatus [Sub]	-0.964	0.156	-1.27	-0.659	6186	0	< 0.001
Year	1117	0.145	0.833	1401	7701	0	< 0.001
Year[^2]	0.009	0.087	-0.161	0.18	0.107	0.915	> 0.05
