# Supplementary material for: Twenty years of tuberculosis-driven selection shaped the evolution of the meerkat major histocompatibility complex
Source: Nat Ecol Evol. 2025 Aug 25;9(11):2161–72. doi: 10.1038/s41559-025-02837-x (PMC12592209; doi:10.1038/s41559-025-02837-x)
Supplement: Supplementary file 6 — Model output for the statistical analyses of the link between meerkat MHC and TB. [file 41559_2025_2837_MOESM6_ESM.xlsx]

## Sheet: Supplementary Tables 9
Supplementary Tables 9. Final model based on the averaged results of the most competitive models (<ΔAIC<2.00) testing what factors influence TB susceptibility; each response variable was tested in a set of models that included alleles/STs/haplotypes seperately; p-values were corrected for multiple testing and shown in brackets. Greyed out cells indicate explanatory variables not retained in the m…
a) MHC alleles and TB susceptibility (n = 1497 meerkats, 375 TB positive)
	Estimate	Std.Error	CI.2.5	CI.97.5	zvalue	p-value	adjusted p-value			Estimate	Std.Error	CI.2.5	CI.97.5	zvalue	p-value	adjusted p-value			Estimate	Std.Error	CI.2.5	CI.97.5	zvalue	p-value	adjusted p-value			Estimate	Std.Error	CI.2.5	CI.97.5	zvalue	p-value	adjusted p-value			Estimate	Std.Error	CI.2.5	CI.97.5	zvalue	p-value	adjusted p-value			Estimate	Std.Error	CI.2.5	CI.97.5
Intercept	-0.391	0.35	-1077	0.295	1117	0.264	> 0.05		Intercept	-0.633	0.442	-1501	0.235	1.43	0.153	> 0.05		Intercept	-0.556	0.454	-1446	0.334	1224	0.221	> 0.05		Intercept	-0.366	0.462	-1273	0.541	0.791	0.429	> 0.05		Intercept	-0.363	0.455	-1256	0.53	0.798	0.425	> 0.05		Intercept	-0.702	0.472	-1628	0.224
																											DRB*01	-0.195	0.18	-0.548	0.159	1079	0.281	> 0.05		DRB*03	-0.383	0.237	-0.848	0.082	1614	0.107	> 0.05		DRB*07	0.683	0.223	0.246	1121
																											DRB*01:Year	0.02	0.111	-0.197	0.238	0.185	0.853	> 0.05		DRB*03:Year	0.035	0.157	-0.273	0.343	0.225	0.822	> 0.05		DRB*07:Year	-0.058	0.199	-0.448	0.333
																											DRB*01:Year[^2]	0.008	0.143	-0.273	0.289	0.054	0.957	> 0.05		DRB*03:Year[^2]	0.574	0.638	-0.676	1825	0.9	0.368	> 0.05		DRB*07:Year[^2]	-1347	0.607	-2539	-0.156
NR DRB-Alleles	0.056	0.205	-0.347	0.459	0.272	0.786	> 0.05		AA p-dist [Mean]	0.681	0.952	-1186	2548	0.714	0.475	> 0.05		AA p-dist [Sum]	-0.022	0.199	-0.412	0.368	0.112	0.911	> 0.05		NR DRB-Alleles	0.065	0.236	-0.398	0.529	0.276	0.782	> 0.05		NR DRB-Alleles	0.062	0.221	-0.371	0.495	0.28	0.779	> 0.05		NR DRB-Alleles	0.011	0.214	-0.409	0.431
NR DRB-Alleles:Year	0.019	0.118	-0.212	0.249	0.159	0.874	> 0.05		AA p-dist [Mean]:Year	-0.044	0.483	-0.991	0.904	0.09	0.928	> 0.05		AA p-dist [Sum]:Year	-0.104	0.235	-0.566	0.357	0.444	0.657	> 0.05		NR DRB-Alleles:Year									NR DRB-Alleles:Year	0.002	0.067	-0.129	0.134	0.034	0.973	> 0.05		NR DRB-Alleles:Year
NR DRB-Alleles:Year[^2]	-1561	0.542	-2625	-0.498	2877	0.004	< 0.05		AA p-dist [Mean]:Year[^2]	-6135	2549	-11135	-1136	2405	0.016	< 0.05		AA p-dist [Sum]:Year[^2]	-0.862	0.582	-2004	0.28	1479	0.139	> 0.05		NR DRB-Alleles:Year[^2]	-1.18	0.564	-2286	-0.074	2092	0.036	> 0.05		NR DRB-Alleles:Year[^2]	-1343	0.581	-2484	-0.203	2309	0.021	< 0.05		NR DRB-Alleles:Year[^2]	-1.4	0.579	-2535	-0.265
NeutralGenDiv	0.133	0.303	-0.462	0.728	0.439	0.661	> 0.05		NeutralGenDiv	0.239	0.392	-0.53	1009	0.61	0.542	> 0.05		NeutralGenDiv	0.292	0.421	-0.533	1117	0.694	0.488	> 0.05		NeutralGenDiv	0.227	0.386	-0.529	0.983	0.589	0.556	> 0.05		NeutralGenDiv	0.251	0.402	-0.536	1039	0.625	0.532	> 0.05		NeutralGenDiv	0.32	0.433	-0.529	1169
Age [Death]	0.068	0.179	-0.284	0.419	0.377	0.706	> 0.05		Age [Death]	0.043	0.152	-0.254	0.341	0.286	0.775	> 0.05		Age [Death]	0.06	0.172	-0.278	0.397	0.346	0.729	> 0.05		Age [Death]	0.043	0.149	-0.25	0.337	0.29	0.772	> 0.05		Age [Death]	0.064	0.177	-0.283	0.411	0.361	0.718	> 0.05		Age [Death]	0.086	0.201	-0.309	0.481
Sex [M]	-0.01	0.052	-0.112	0.091	0.198	0.843	> 0.05		Sex [M]	-0.043	0.096	-0.232	0.146	0.449	0.654	> 0.05		Sex [M]	-0.062	0.111	-0.279	0.156	0.556	0.578	> 0.05		Sex [M]	-0.051	0.104	-0.254	0.152	0.497	0.62	> 0.05		Sex [M]	-0.05	0.103	-0.251	0.152	0.484	0.629	> 0.05		Sex [M]	-0.06	0.11	-0.275	0.155
SocStatus [Sub]	-0.962	0.16	-1276	-0.649	6018	0	< 0.001		SocStatus [Sub]	-1.02	0.158	-1331	-0.71	6442	0	< 0.001		SocStatus [Sub]	-1011	0.162	-1329	-0.693	6232	0	< 0.001		SocStatus [Sub]	-1025	0.159	-1336	-0.714	6461	0	< 0.001		SocStatus [Sub]	-1023	0.163	-1343	-0.703	6266	0	< 0.001		SocStatus [Sub]	-1029	0.168	-1359	-0.7
Year	1021	0.14	0.746	1296	7278	0	< 0.001		Year	1371	0.165	1047	1696	8281	0	< 0.001		Year	1399	0.185	1037	1761	7572	0	< 0.001		Year	1342	0.157	1034	1.65	8536	0	< 0.001		Year	1361	0.157	1053	1669	8672	0	< 0.001		Year	1.37	0.154	1068	1672
Year[^2]	-0.773	0.337	-1435	-0.111	2289	0.022	> 0.05		Year[^2]	0.45	0.492	-0.516	1415	0.913	0.361	> 0.05		Year[^2]	-0.116	0.385	-0.87	0.639	0.301	0.764	> 0.05		Year[^2]	-1033	0.376	-1.77	-0.295	2744	0.006	< 0.05		Year[^2]	-1294	0.436	-2149	-0.438	2964	0.003	< 0.05		Year[^2]	-0.796	0.367	-1517	-0.075
b) MHC Sts and TB susceptibility (n = 1497 meerkats, 375 TB positive)
	Estimate	Std.Error	CI.2.5	CI.97.5	zvalue	p-value	adjusted p-value			Estimate	Std.Error	CI.2.5	CI.97.5	zvalue	p-value	adjusted p-value			Estimate	Std.Error	CI.2.5	CI.97.5	zvalue	p-value	adjusted p-value			Estimate	Std.Error	CI.2.5	CI.97.5	zvalue	p-value	adjusted p-value			Estimate	Std.Error	CI.2.5	CI.97.5	zvalue	p-value	adjusted p-value			Estimate	Std.Error	CI.2.5	CI.97.5
Intercept	-0.392	0.439	-1253	0.469	0.893	0.372	> 0.05		Intercept	0.086	0.448	-0.793	0.964	0.191	0.849	> 0.05		Intercept	-0.246	0.45	-1128	0.637	0.546	0.585	> 0.05		Intercept	-0.549	0.457	-1445	0.347	1201	0.23	> 0.05		Intercept	-0.24	0.455	-1132	0.653	0.526	0.599	> 0.05		Intercept	-0.379	0.43	-1222	0.463
									ST01	-0.436	0.223	-0.873	0	1958	0.05	> 0.05		ST02	-0.158	0.158	-0.468	0.152	1001	0.317	> 0.05		ST03	0.488	0.206	0.083	0.893	2.36	0.018	> 0.05		ST04	-0.912	0.239	-1.38	-0.444	3816	0	< 0.01		ST05	-0.002	0.054	-0.108	0.103
									ST01::Year	0.008	0.075	-0.139	0.156	0.111	0.912	> 0.05		ST02:Year									ST03:Year	-0.037	0.163	-0.355	0.282	0.226	0.821	> 0.05		ST04:Year	0.073	0.228	-0.374	0.52	0.319	0.75	> 0.05		ST05:Year
									ST01:Year[^2]	0.402	0.619	-0.813	1616	0.648	0.517	> 0.05		ST02:Year[^2]	-0.023	0.158	-0.333	0.287	0.146	0.884	> 0.05		ST03:Year[^2]	-1201	0.562	-2302	-0.099	2137	0.033	> 0.05		ST04:Year[^2]	2381	0.578	1247	3516	4114	0	< 0.001		ST05:Year[^2]
NR DRB-STs	0.208	0.25	-0.283	0.699	0.83	0.407	> 0.05		NR DRB-STs	0.541	0.303	-0.053	1135	1785	0.074	> 0.05		NR DRB-STs	0.29	0.262	-0.223	0.803	1107	0.268	> 0.05		NR DRB-STs	0.191	0.254	-0.307	0.688	0.75	0.453	> 0.05		NR DRB-STs	0.155	0.254	-0.344	0.654	0.609	0.543	> 0.05		NR DRB-STs	0.209	0.251	-0.284	0.702
NR DRB-STs:Year	-0.016	0.126	-0.263	0.231	0.127	0.899	> 0.05		NR DRB-STs:Year	-0.009	0.097	-0.2	0.182	0.092	0.926	> 0.05		NR DRB-STs:Year	-0.012	0.106	-0.219	0.195	0.11	0.912	> 0.05		NR DRB-STs:Year	-0.044	0.188	-0.412	0.325	0.232	0.816	> 0.05		NR DRB-STs:Year	-0.049	0.195	-0.431	0.333	0.251	0.802	> 0.05		NR DRB-STs:Year	-0.015	0.122	-0.253	0.223
NR DRB-STs:Year[^2]	-1.84	0.658	-3132	-0.549	2793	0.005	< 0.01		NR DRB-STs:Year[^2]	-2166	0.836	-3805	-0.527	2591	0.01	< 0.05		NR DRB-STs:Year[^2]	-1856	0.656	-3143	-0.57	2829	0.005	< 0.05		NR DRB-STs:Year[^2]	-1923	0.683	-3263	-0.583	2813	0.005	< 0.05		NR DRB-STs:Year[^2]	-1847	0.679	-3179	-0.515	2717	0.007	< 0.05		NR DRB-STs:Year[^2]	-1841	0.658	-3132	-0.551
NeutralGenDiv	0.222	0.384	-0.53	0.974	0.578	0.563	> 0.05		NeutralGenDiv	0.148	0.326	-0.491	0.788	0.454	0.65	> 0.05		NeutralGenDiv	0.199	0.367	-0.521	0.918	0.541	0.588	> 0.05		NeutralGenDiv	0.247	0.399	-0.535	1028	0.619	0.536	> 0.05		NeutralGenDiv	0.259	0.404	-0.533	1051	0.641	0.522	> 0.05		NeutralGenDiv	0.207	0.375	-0.528	0.941
Age [Death]	0.062	0.177	-0.284	0.408	0.353	0.724	> 0.05		Age [Death]	0.042	0.148	-0.249	0.334	0.286	0.775	> 0.05		Age [Death]	0.042	0.147	-0.247	0.331	0.283	0.777	> 0.05		Age [Death]	0.069	0.183	-0.29	0.427	0.374	0.708	> 0.05		Age [Death]	0.041	0.146	-0.246	0.327	0.278	0.781	> 0.05		Age [Death]	0.058	0.171	-0.278	0.394
Sex [M]	-0.056	0.107	-0.265	0.154	0.521	0.602	> 0.05		Sex [M]	-0.056	0.107	-0.265	0.154	0.52	0.603	> 0.05		Sex [M]	-0.053	0.105	-0.259	0.152	0.509	0.611	> 0.05		Sex [M]	-0.067	0.115	-0.293	0.159	0.583	0.56	> 0.05		Sex [M]	-0.02	0.069	-0.155	0.115	0.288	0.774	> 0.05		Sex [M]	-0.052	0.104	-0.256	0.152
SocStatus [Sub]	-1017	0.163	-1336	-0.698	6.25	0	< 0.001		SocStatus [Sub]	-1015	0.159	-1326	-0.704	6.4	0	< 0.001		SocStatus [Sub]	-1027	0.158	-1337	-0.717	6489	0	< 0.001		SocStatus [Sub]	-1019	0.165	-1342	-0.696	6183	0	< 0.001		SocStatus [Sub]	-1062	0.16	-1375	-0.748	6636	0	< 0.001		SocStatus [Sub]	-1019	0.162	-1336	-0.702
Year	1.33	0.16	1016	1644	8296	0	< 0.001		Year	1.34	0.16	1026	1654	8364	0	< 0.001		Year	1339	0.157	1032	1646	8548	0	< 0.001		Year	1328	0.179	0.977	1679	7413	0	< 0.001		Year	1.3	0.182	0.943	1658	7123	0	< 0.001		Year	1.33	0.159	1018	1643
Year[^2]	-1407	0.418	-2226	-0.588	3367	0.001	< 0.01		Year[^2]	-1813	0.721	-3227	-0.398	2511	0.012	< 0.05		Year[^2]	-1438	0.427	-2276	-0.6	3365	0.001	< 0.01		Year[^2]	-1088	0.444	-1958	-0.218	2451	0.014	< 0.05		Year[^2]	-2106	0.469	-3026	-1185	4485	0	< 0.001		Year[^2]	-1408	0.418	-2227	-0.589
c) MHC Haplotypes and TB susceptibility (n=714 meerkats, 187 TB positive)
	Estimate	Std.Error	CI.2.5	CI.97.5	zvalue	p-value	adjusted p-value			Estimate	Std.Error	CI.2.5	CI.97.5	zvalue	p-value	adjusted p-value
Intercept	-0.474	0.305	-1073	0.125	1549	0.121	> 0.05		Intercept	-0.593	0.294	-1171	-0.015	2012	0.044	> 0.05
									Haplotype F	1348	0.501	0.363	2332	2683	0.007	< 0.05
									Haplotype F:Year	-1319	0.966	-3214	0.575	1365	0.172	> 0.05
									Haplotype F:Year[^2]	-5037	1799	-8569	-1505	2795	0.005	< 0.05
HaplotpyDiv [Hom]	0.564	0.246	0.081	1048	2286	0.022	< 0.01		HaplotpyDiv [Hom]	0.753	0.319	0.127	1378	2359	0.018	< 0.01
Year:HaplotpyDiv [Hom]	-0.778	0.735	-2.22	0.664	1058	0.29	> 0.05		HaplotpyDiv [Hom]:Year	-1136	0.734	-2576	0.305	1545	0.122	> 0.05
HaplotpyDiv [Hom]:Year[^2]									HaplotpyDiv [Hom]:Year[^2]	-0.748	1445	-3584	2087	0.517	0.605	> 0.05
NeutralGenDiv	-0.031	0.23	-0.483	0.422	0.133	0.894	> 0.05		NeutralGenDiv	-0.019	0.195	-0.401	0.364	0.096	0.924	> 0.05
Age [Death]	0.399	0.405	-0.396	1193	0.983	0.326	> 0.05		Age [Death]	0.636	0.405	-0.159	1431	1567	0.117	> 0.05
Sex [M]	0.01	0.068	-0.124	0.144	0.147	0.883	> 0.05		Sex [M]	0.019	0.087	-0.153	0.19	0.212	0.832	> 0.05
SocStatus [Sub]	-0.869	0.265	-1389	-0.348	3269	0.001	< 0.01		SocStatus [Sub]	-0.775	0.267	-1298	-0.251	2901	0.004	< 0.01
Year	1297	0.224	0.857	1737	5775	0	< 0.001		Year	1438	0.257	0.934	1943	5587	0	< 0.001
Year[^2]									Year[^2]	0.621	0.447	-0.256	1498	1389	0.165	> 0.05
[truncated: 11 more columns]

## Sheet: Supplementary Tables 10
Supplementary Tables 10. Final model based on the averaged results of the most competitive models (<ΔAIC<2.00) testing what factors influence TB progression; each response variable was tested in a set of models that included alleles/STs/haplotypes separately; p-values were corrected for multiple testing and shown in brackets. Greyed out cells indicate explanatory variables not retained in the mos…
a) MHC alleles and TB progression (n=12 936 meerkat 3-months periods, 1535 individuals, 396 progressions to TB)
	Estimate	Std.Error	CI.2.5	CI.97.5	zvalue	p-value	adjusted p-value			Estimate	Std.Error	CI.2.5	CI.97.5	zvalue	p-value	adjusted p-value			Estimate	Std.Error	CI.2.5	CI.97.5	zvalue	p-value	adjusted p-value			Estimate	Std.Error	CI.2.5	CI.97.5	zvalue	p-value	adjusted p-value			Estimate	Std.Error	CI.2.5	CI.97.5	zvalue	p-value	adjusted p-value			Estimate	Std.Error	CI.2.5	CI.97.5
																											DRB*01	-0.238	0.154	-0.541	0.065	1541	0.123	>0.05		DRB*03	-0.308	0.179	-0.659	0.043	1722	0.085	>0.05		DRB*07	0.259	0.137	-0.01	0.527
																											DRB*01:Year	0.531	0.31	-0.078	1139	1.71	0.087	>0.05		DRB*03:Year	0.136	0.264	-0.381	0.653	0.517	0.605	>0.05		DRB*07:Year	-0.769	0.252	-1263	-0.276
																											DRB*01:Year[^2]	0.012	0.167	-0.315	0.339	0.074	0.941	>0.05		DRB*03:Year[^2]	0.313	0.515	-0.696	1322	0.608	0.543	>0.05		DRB*07:Year[^2]	-0.009	0.118	-0.24	0.222
Nr DRB-Alleles	0.097	0.166	-0.229	0.423	0.584	0.559	>0.05		AA p-dist [Mean]	1037	0.742	-0.418	2492	1397	0.162	>0.05		AA p-dist [Sum]	0.16	0.151	-0.136	0.456	1.06	0.289	>0.05		Nr DRB-Alleles	0.268	0.193	-0.11	0.645	1.39	0.165	>0.05		Nr DRB-Alleles	0.194	0.172	-0.144	0.531	1126	0.26	>0.05		Nr DRB-Alleles	0.15	0.168	-0.179	0.479
NR DRB-Alleles:Year	-0.091	0.207	-0.497	0.315	0.439	0.661	>0.05		AA p-dist [Mean]:Year	-0.151	0.601	-1.33	1028	0.251	0.802	>0.05		AA p-dist [Sum]:Year	-0.565	0.254	-1063	-0.067	2223	0.026	>0.05		NR DRB-Alleles:Year	-0.624	0.367	-1344	0.095	1.7	0.089	>0.05		NR DRB-Alleles:Year	-0.145	0.261	-0.656	0.366	0.556	0.578	>0.05		NR DRB-Alleles:Year	-0.436	0.318	-1059	0.187
NR DRB-Alleles:Year[^2]	-0.385	0.667	-1692	0.921	0.578	0.563	>0.05		AA p-dist [Mean]:Year[^2]	-1107	2.63	-6261	4048	0.421	0.674	>0.05		AA p-dist [Sum]:Year[^2]	-1128	0.456	-2021	-0.234	2473	0.013	< 0.05		NR DRB-Alleles:Year[^2]	-1321	0.656	-2606	-0.036	2014	0.044	>0.05		NR DRB-Alleles:Year[^2]	-0.864	0.923	-2673	0.944	0.937	0.349	>0.05		NR DRB-Alleles:Year[^2]	-1472	0.505	-2462	-0.482
NeutralGenDiv	0.079	0.217	-0.347	0.505	0.363	0.717	>0.05		NeutralGenDiv	0.071	0.206	-0.333	0.475	0.344	0.731	>0.05		NeutralGenDiv	0.062	0.196	-0.322	0.446	0.318	0.751	>0.05		NeutralGenDiv	0.044	0.167	-0.284	0.372	0.26	0.795	>0.05		NeutralGenDiv	0.055	0.186	-0.308	0.419	0.299	0.765	>0.05		NeutralGenDiv	0.052	0.181	-0.302	0.407
Age									Age									Age									Age									Age									Age
Sex [M]	-0.005	0.035	-0.073	0.064	0.129	0.897	>0.05		Sex [M]	-0.004	0.031	-0.064	0.056	0.12	0.904	>0.05		Sex [M]	-0.005	0.039	-0.082	0.072	0.12	0.904	>0.05		Sex [M]	-0.007	0.04	-0.085	0.071	0.172	0.863	>0.05		Sex [M]	-0.003	0.027	-0.056	0.051	0.093	0.926	>0.05		Sex [M]	-0.005	0.037	-0.078	0.067
SocStatus [Sub]	0.182	0.121	-0.055	0.419	1506	0.132	>0.05		SocStatus [Sub]	0.212	0.109	-0.002	0.425	1944	0.052	>0.05		SocStatus [Sub]	0.17	0.125	-0.075	0.414	1361	0.174	>0.05		SocStatus [Sub]	0.183	0.122	-0.058	0.423	1.49	0.136	>0.05		SocStatus [Sub]	0.203	0.113	-0.019	0.425	1791	0.073	>0.05		SocStatus [Sub]	0.167	0.122	-0.073	0.407
SocGroupSize	-0.071	0.007	-0.085	-0.056	9611	0	< 0.001		SocGroupSize	-0.07	0.007	-0.084	-0.055	9524	0	< 0.001		SocGroupSize	-0.072	0.007	-0.086	-0.057	9786	0	< 0.001		SocGroupSize	-0.071	0.007	-0.085	-0.056	9619	0	< 0.001		SocGroupSize	-0.07	0.007	-0.084	-0.055	9468	0	< 0.001		SocGroupSize	-0.071	0.007	-0.085	-0.056
PopDensity	-0.002	0.011	-0.024	0.02	0.174	0.862	>0.05		PopDensity	-0.003	0.014	-0.029	0.024	0.216	0.829	>0.05		PopDensity	-0.003	0.013	-0.029	0.023	0.203	0.839	>0.05		PopDensity	-0.003	0.013	-0.028	0.022	0.214	0.831	>0.05		PopDensity	-0.001	0.009	-0.018	0.016	0.123	0.902	>0.05		PopDensity	-0.002	0.011	-0.023	0.02
Rainfall	0.275	0.13	0.02	0.53	2115	0.034	< 0.05		Rainfall	0.245	0.142	-0.034	0.523	1722	0.085	>0.05		Rainfall	0.292	0.131	0.035	0.548	2.23	0.026	< 0.05		Rainfall	0.272	0.131	0.015	0.528	2078	0.038	< 0.05		Rainfall	0.273	0.13	0.019	0.527	2105	0.035	< 0.05		Rainfall	0.284	0.13	0.029	0.54
Temperature	0.741	0.19	0.369	1113	3.9	0	< 0.001		Temperature	0.722	0.191	0.347	1098	3772	0	< 0.001		Temperature	0.741	0.19	0.369	1114	3905	0	< 0.001		Temperature	0.737	0.19	0.365	1109	3885	0	< 0.001		Temperature	0.721	0.19	0.349	1094	3793	0	< 0.001		Temperature	0.731	0.189	0.359	1102
Season [Jan-Mar]	0.11	0.146	-0.176	0.397	0.755	0.45	>0.05		Season [Jan-Mar]	0.134	0.152	-0.165	0.432	0.878	0.38	>0.05		Season [Jan-Mar]	0.107	0.145	-0.177	0.39	0.739	0.46	>0.05		Season [Jan-Mar]	0.109	0.146	-0.176	0.394	0.749	0.454	>0.05		Season [Jan-Mar]	0.104	0.144	-0.179	0.387	0.721	0.471	>0.05		Season [Jan-Mar]	0.099	0.142	-0.179	0.377
Season [Jul-Sep]	-0.055	0.12	-0.29	0.179	0.462	0.644	>0.05		Season [Jul-Sep]	-0.065	0.127	-0.315	0.185	0.512	0.609	>0.05		Season [Jul-Sep]	-0.054	0.119	-0.286	0.178	0.456	0.648	>0.05		Season [Jul-Sep]	-0.055	0.119	-0.289	0.179	0.462	0.644	>0.05		Season [Jul-Sep]	-0.051	0.116	-0.278	0.177	0.436	0.663	>0.05		Season [Jul-Sep]	-0.05	0.115	-0.275	0.175
Season [Oct-Dec]	-0.015	0.105	-0.222	0.191	0.146	0.884	>0.05		Season [Oct-Dec]	-0.018	0.114	-0.242	0.206	0.161	0.872	>0.05		Season [Oct-Dec]	-0.015	0.104	-0.219	0.189	0.142	0.887	>0.05		Season [Oct-Dec]	-0.015	0.105	-0.22	0.19	0.143	0.887	>0.05		Season [Oct-Dec]	-0.012	0.102	-0.211	0.188	0.118	0.906	>0.05		Season [Oct-Dec]	-0.013	0.1	-0.21	0.183
Year	0.424	0.192	0.048	0.801	2208	0.027	<0.05		Year	0.513	0.189	0.142	0.884	2711	0.007	<0.05		Year	0.712	0.202	0.316	1109	3521	0	<0.01		Year	-0.078	0.333	-0.731	0.576	0.233	0.816	>0.05		Year	0.386	0.227	-0.058	0.831	1703	0.089	>0.05		Year	0.45	0.224	0.01	0.889
Year[^2]	-1494	0.33	-2141	-0.846	4522	0	< 0.001		Year[^2]	0.325	0.352	-0.364	1014	0.925	0.355	>0.05		Year[^2]	-0.273	0.302	-0.865	0.319	0.904	0.366	>0.05		Year[^2]	-1526	0.354	-2221	-0.832	4308	0	< 0.001		Year[^2]	-1829	0.412	-2637	-1.02	4433	0	< 0.001		Year[^2]	-1419	0.338	-2081	-0.756
b) MHC Sts and TB progression (n=12 936 meerkat 3-months periods, 1535 individuals, 396 progressions to TB)
	Estimate	Std.Error	CI.2.5	CI.97.5	zvalue	p-value	adjusted p-value			Estimate	Std.Error	CI.2.5	CI.97.5	zvalue	p-value	adjusted p-value			Estimate	Std.Error	CI.2.5	CI.97.5	zvalue	p-value	adjusted p-value			Estimate	Std.Error	CI.2.5	CI.97.5	zvalue	p-value	adjusted p-value			Estimate	Std.Error	CI.2.5	CI.97.5	zvalue	p-value	adjusted p-value			Estimate	Std.Error	CI.2.5	CI.97.5
									ST01	-0.327	0.149	-0.618	-0.036	2.2	0.028	>0.05		ST02	-0.066	0.109	-0.28	0.147	0.61	0.542	>0.05		ST03	0.214	0.157	-0.093	0.521	1368	0.171	>0.05		ST04	-0.309	0.173	-0.648	0.03	1787	0.074	>0.05		ST05	-0.01	0.063	-0.132	0.113
									ST01:Year	0.714	0.266	0.193	1236	2684	0.007	< 0.05		ST02:Year	0.164	0.25	-0.327	0.654	0.654	0.513	>0.05		ST03:Year	-0.749	0.258	-1255	-0.244	2907	0.004	<0.05		ST04:Year	0.744	0.315	0.127	1361	2364	0.018	< 0.05		ST05:Year
									ST01:Year[^2]	0.088	0.284	-0.47	0.645	0.308	0.758	>0.05		ST02:Year[^2]									ST03:Year[^2]	-0.237	0.409	-1.04	0.565	0.58	0.562	>0.05		ST04:Year[^2]	0.097	0.305	-0.501	0.696	0.319	0.75	>0.05		ST05:Year[^2]
NR DRB-STs	0.349	0.194	-0.03	0.729	1804	0.071	>0.05		NR DRB-STs	0.614	0.222	0.179	1048	2769	0.006	<0.05		NR DRB-STs	0.385	0.201	-0.008	0.779	1919	0.055	>0.05		NR DRB-STs	0.401	0.197	0.015	0.787	2038	0.042	>0.05		NR DRB-STs	0.349	0.194	-0.032	0.73	1796	0.073	>0.05		NR DRB-STs	0.354	0.196	-0.03	0.738
NR DRB-STs:Year	-0.723	0.317	-1343	-0.103	2284	0.022	<0.05		NR DRB-STs:Year	-1201	0.358	-1902	-0.499	3353	0.001	< 0.01		NR DRB-STs:Year	-0.789	0.33	-1436	-0.142	2391	0.017	< 0.05		NR DRB-STs:Year	-0.844	0.316	-1464	-0.225	2.67	0.008	< 0.05		NR DRB-STs:Year	-0.721	0.324	-1355	-0.087	2229	0.026	< 0.05		NR DRB-STs:Year	-0.72	0.317	-1341	-0.099
NR DRB-STs:Year[^2]	-1708	0.546	-2777	-0.638	3.13	0.002	< 0.01		NR DRB-STs:Year[^2]	-1984	0.583	-3127	-0.841	3402	0.001	< 0.01		NR DRB-STs:Year[^2]	-1748	0.546	-2818	-0.678	3201	0.001	< 0.01		NR DRB-STs:Year[^2]	-1883	0.556	-2973	-0.793	3386	0.001	< 0.01		NR DRB-STs:Year[^2]	-1755	0.557	-2846	-0.665	3154	0.002	< 0.01		NR DRB-STs:Year[^2]	-1709	0.546	-2779	-0.639
NeutralGenDiv	0.046	0.172	-0.292	0.383	0.266	0.791	>0.05		NeutralGenDiv	0.033	0.15	-0.26	0.326	0.218	0.827	>0.05		NeutralGenDiv	0.046	0.173	-0.293	0.386	0.267	0.789	>0.05		NeutralGenDiv	0.078	0.216	-0.346	0.501	0.359	0.719	>0.05		NeutralGenDiv	0.045	0.17	-0.287	0.377	0.265	0.791	>0.05		NeutralGenDiv	0.04	0.162	-0.277	0.358
Age									Age									Age									Age									Age									Age
Sex [M]	-0.005	0.039	-0.082	0.072	0.127	0.899	>0.05		Sex [M]	-0.006	0.039	-0.083	0.07	0.162	0.871	>0.05		Sex [M]	-0.003	0.028	-0.058	0.053	0.092	0.927	>0.05		Sex [M]	-0.007	0.041	-0.087	0.073	0.175	0.861	>0.05		Sex [M]	-0.001	0.024	-0.049	0.046	0.054	0.957	>0.05		Sex [M]	-0.004	0.037	-0.076	0.067
SocStatus [Sub]	0.148	0.123	-0.093	0.39	1204	0.229	>0.05		SocStatus [Sub]	0.167	0.123	-0.073	0.408	1363	0.173	>0.05		SocStatus [Sub]	0.152	0.123	-0.089	0.394	1235	0.217	>0.05		SocStatus [Sub]	0.16	0.125	-0.085	0.406	1.28	0.201	>0.05		SocStatus [Sub]	0.138	0.123	-0.102	0.378	1127	0.26	>0.05		SocStatus [Sub]	0.153	0.122	-0.087	0.392
SocGroupSize	-0.071	0.007	-0.086	-0.057	9727	0	< 0.001		SocGroupSize	-0.071	0.007	-0.086	-0.057	9677	0	< 0.001		SocGroupSize	-0.071	0.007	-0.086	-0.057	9697	0	< 0.001		SocGroupSize	-0.072	0.007	-0.087	-0.058	9.82	0			SocGroupSize	-0.071	0.007	-0.086	-0.057	9648	0	< 0.001		SocGroupSize	-0.071	0.007	-0.086	-0.057
PopDensity	-0.003	0.014	-0.03	0.024	0.221	0.825	>0.05		PopDensity	-0.004	0.014	-0.031	0.024	0.247	0.805	>0.05		PopDensity	-0.003	0.014	-0.03	0.024	0.229	0.819	>0.05		PopDensity	-0.001	0.01	-0.02	0.018	0.129	0.897	>0.05		PopDensity	-0.003	0.013	-0.029	0.023	0.227	0.82	>0.05		PopDensity	-0.003	0.013	-0.028	0.022
Rainfall	0.291	0.131	0.035	0.548	2225	0.026	<0.05		Rainfall	0.275	0.131	0.018	0.533	2098	0.036	<0.05		Rainfall	0.287	0.131	0.03	0.544	2192	0.028	<0.05		Rainfall	0.289	0.13	0.034	0.544	2.22	0.026	<0.05		Rainfall	0.273	0.131	0.016	0.529	2085	0.037	<0.05		Rainfall	0.291	0.131	0.035	0.547
Temperature	0.731	0.19	0.359	1104	3851	0	< 0.001		Temperature	0.721	0.189	0.35	1093	3806	0	< 0.001		Temperature	0.728	0.19	0.356	1.1	3837	0	< 0.001		Temperature	0.703	0.189	0.332	1073	3715	0	< 0.001		Temperature	0.738	0.19	0.366	1111	3.89	0	< 0.001		Temperature	0.732	0.19	0.36	1104
Season [Jan-Mar]	0.112	0.147	-0.176	0.401	0.763	0.446	>0.05		Season [Jan-Mar]	0.112	0.147	-0.176	0.401	0.762	0.446	>0.05		Season [Jan-Mar]	0.111	0.147	-0.176	0.398	0.757	0.449	>0.05		Season [Jan-Mar]	0.101	0.143	-0.179	0.381	0.705	0.481	>0.05		Season [Jan-Mar]	0.124	0.15	-0.17	0.418	0.828	0.407	>0.05		Season [Jan-Mar]	0.112	0.147	-0.176	0.401
Season [Jul-Sep]	-0.055	0.12	-0.289	0.18	0.459	0.646	>0.05		Season [Jul-Sep]	-0.055	0.12	-0.289	0.179	0.459	0.646	>0.05		Season [Jul-Sep]	-0.054	0.119	-0.288	0.179	0.457	0.648	>0.05		Season [Jul-Sep]	-0.049	0.115	-0.274	0.176	0.427	0.67	>0.05		Season [Jul-Sep]	-0.06	0.124	-0.304	0.183	0.486	0.627	>0.05		Season [Jul-Sep]	-0.055	0.12	-0.289	0.179
Season [Oct-Dec]	-0.014	0.105	-0.221	0.193	0.133	0.894	>0.05		Season [Oct-Dec]	-0.014	0.105	-0.221	0.192	0.134	0.893	>0.05		Season [Oct-Dec]	-0.014	0.105	-0.22	0.192	0.133	0.894	>0.05		Season [Oct-Dec]	-0.011	0.1	-0.208	0.186	0.111	0.912	>0.05		Season [Oct-Dec]	-0.016	0.111	-0.233	0.201	0.141	0.888	>0.05		Season [Oct-Dec]	-0.014	0.105	-0.221	0.192
Year	0.095	0.228	-0.353	0.542	0.416	0.678	>0.05		Year	-0.493	0.312	-1104	0.118	1583	0.114	>0.05		Year	-0.011	0.278	-0.557	0.535	0.04	0.968	>0.05		Year	0.249	0.235	-0.211	0.709	1062	0.288	>0.05		Year	-0.04	0.235	-0.501	0.421	0.169	0.865	>0.05		Year	0.098	0.229	-0.35	0.547
Year[^2]	-1641	0.367	-2.36	-0.921	4469	0	< 0.001		Year[^2]	-1907	0.441	-2771	-1042	4323	0	< 0.001		Year[^2]	-1672	0.369	-2395	-0.949	4531	0	< 0.001		Year[^2]	-1551	0.382	-2299	-0.803	4063	0	< 0.001		Year[^2]	-1812	0.382	-2561	-1063	4744	0	< 0.001		Year[^2]	-1641	0.367	-2361	-0.922
c) MHC Haplotypes and TB progression (n=6 970 meerkat 3-month periods of 722 individuals, 185 transitions to TB)
	Estimate	Std.Error	CI.2.5	CI.97.5	zvalue	p-value	adjusted p-value			Estimate	Std.Error	CI.2.5	CI.97.5	zvalue	p-value	adjusted p-value
									Haplotype F	0.942	0.364	0.229	1655	2589	0.01	< 0.05
									Haplotype F*Year	-2717	0.895	-4471	-0.963	3036	0.002	< 0.01
									Haplotype F*Year[^2]	-4843	1763	-8298	-1388	2747	0.006	< 0.01
HaplotypeDiv [Hom]	0.432	0.199	0.042	0.822	2174	0.03	< 0.05		HaplotypeDiv [Hom]	0.458	0.205	0.056	0.861	2231	0.026	< 0.05
HaplotypeDiv [Hom]:Year	-0.16	0.364	-0.874	0.554	0.439	0.661	>0.05		HaplotypeDiv [Hom]:Year	-0.503	0.546	-1573	0.566	0.922	0.356	>0.05
HaplotypeDiv [Hom]:Year[^2]	0.007	0.189	-0.362	0.377	0.037	0.97	>0.05		HaplotypeDiv [Hom]:Year[^2]	-0.034	0.314	-0.648	0.581	0.108	0.914	>0.05
NeutralGenDiv	-0.011	0.136	-0.277	0.255	0.079	0.937	>0.05		NeutralGenDiv
Age									Age
Sex [M]	0.002	0.037	-0.071	0.074	0.044	0.965	>0.05		Sex [M]	0.017	0.07	-0.121	0.155	0.242	0.808	>0.05
SocStatus [Sub]	0.099	0.146	-0.187	0.386	0.679	0.497	>0.05		SocStatus [Sub]	0.052	0.116	-0.175	0.278	0.447	0.655	>0.05
SocGroupSize	-0.058	0.01	-0.078	-0.038	5692	0	< 0.001		SocGroupSize	-0.063	0.01	-0.083	-0.043	6215	0	< 0.001
PopDensity	-0.01	0.026	-0.061	0.042	0.368	0.713	>0.05		PopDensity	-0.007	0.023	-0.052	0.038	0.309	0.758	>0.05
Rainfall	0.005	0.05	-0.094	0.103	0.089	0.929	>0.05		Rainfall	0.006	0.053	-0.098	0.109	0.107	0.915	>0.05
Temperature	0.581	0.252	0.086	1075	2301	0.021	< 0.05		Temperature	0.617	0.253	0.122	1112	2443	0.015	< 0.05
Season [Jan-Mar]	0.054	0.192	-0.322	0.431	0.284	0.777	>0.05		Season [Jan-Mar]	0.052	0.195	-0.33	0.433	0.265	0.791	>0.05
Season [Jul-Sep]	-0.505	0.244	-0.984	-0.027	2.07	0.038	< 0.05		Season [Jul-Sep]	-0.519	0.231	-0.972	-0.066	2247	0.025	< 0.05
Season [Oct-Dec]	-0.021	0.199	-0.41	0.368	0.105	0.916	>0.05		Season [Oct-Dec]	-0.019	0.202	-0.414	0.377	0.092	0.926	>0.05
Year	0.503	0.238	0.038	0.969	2119	0.034	< 0.05		Year	0.739	0.262	0.225	1253	2819	0.005	< 0.01
Year[^2]	-0.273	0.354	-0.967	0.42	0.772	0.44	>0.05		Year[^2]	-0.119	0.363	-0.83	0.591	0.33	0.742	>0.05
[truncated: 11 more columns]

## Sheet: Supplementary Tables 11
Supplementary Tables 11. Final model based on the averaged results of the most competitive models (<ΔAIC<2.00) testing what factors influence TB resilience; each response variable was tested in a set of models that included alleles/STs/haplotypes separately; p-values were corrected for multiple testing and shown in brackets. Blackened out cells indicate explanatory variables not retained in the m…
a) MHC alleles and TB resilience (n=375 TB positive meerkats)
	Estimate	Std.Error	CI.2.5	CI.97.5	zvalue	p-value	adjusted p-value			Estimate	Std.Error	CI.2.5	CI.97.5	zvalue	p-value	adjusted p-value			Estimate	Std.Error	CI.2.5	CI.97.5	zvalue	p-value	adjusted p-value			Estimate	Std.Error	CI.2.5	CI.97.5	zvalue	p-value	adjusted p-value			Estimate	Std.Error	CI.2.5	CI.97.5	zvalue	p-value	adjusted p-value			Estimate	Std.Error	CI.2.5	CI.97.5
Intercept	0.615	0.048	0.52	0.709	12779	0	< 0.001		Intercept	0.528	0.074	0.382	0.674	7088	0	< 0.001		Intercept	0.507	0.046	0.416	0.597	10948	0	< 0.001		Intercept	0.657	0.08	0.499	0.815	8153	0	< 0.001		Intercept	0.624	0.052	0.522	0.726	11996	0	< 0.001		Intercept	0.614	0.049	0.518	0.709
																											DRB*01	-0.053	0.059	-0.168	0.062	0.905	0.366	> 0.05		DRB*03	-0.018	0.056	-0.128	0.092	0.32	0.749	> 0.05		DRB*07	0.007	0.039	-0.07	0.083
																											DRB*01:Year	0.153	0.127	-0.096	0.402	1203	0.229	> 0.05		DRB*03:Year	0.276	0.243	-0.201	0.753	1134	0.257	> 0.05		DRB*07:Year	-0.069	0.113	-0.29	0.152
																											DRB*01:Year[^2]	0.008	0.064	-0.117	0.133	0.125	0.901	> 0.05		DRB*03:Year[^2]	-0.299	0.335	-0.957	0.359	0.892	0.372	> 0.05		DRB*07:Year[^2]
Nr DRB-Alleles	0.113	0.053	0.008	0.218	2117	0.034	> 0.05		AA p-dist [Mean]	0.218	0.251	-0.274	0.711	0.869	0.385	> 0.05		AA p-dist [Sum]	0.136	0.048	0.04	0.231	2793	0.005	<0.05		Nr DRB-Alleles	0.148	0.074	0.002	0.294	1.99	0.047	> 0.05		Nr DRB-Alleles	0.12	0.053	0.017	0.223	2277	0.023	> 0.05		Nr DRB-Alleles	0.119	0.057	0.007	0.231
NR DRB-Alleles:Year	0.007	0.044	-0.08	0.094	0.158	0.874	> 0.05		AA p-dist [Mean]:Year	0.05	0.203	-0.349	0.45	0.246	0.805	> 0.05		AA p-dist [Sum]:Year	0.006	0.039	-0.072	0.083	0.141	0.888	> 0.05		NR DRB-Alleles:Year	-0.016	0.059	-0.131	0.1	0.268	0.788	> 0.05		NR DRB-Alleles:Year									NR DRB-Alleles:Year	0.004	0.033	-0.06	0.068
NR DRB-Alleles:Year[^2]	-0.021	0.084	-0.186	0.145	0.247	0.805	> 0.05		AA p-dist [Mean]:Year[^2]	0.151	0.439	-0.711	1013	0.343	0.732	> 0.05		AA p-dist [Sum]:Year[^2]	-0.029	0.089	-0.203	0.146	0.324	0.746	> 0.05		NR DRB-Alleles:Year[^2]	-0.088	0.156	-0.395	0.218	0.564	0.573	> 0.05		NR DRB-Alleles:Year[^2]	-0.023	0.084	-0.188	0.141	0.275	0.783	> 0.05		NR DRB-Alleles:Year[^2]	-0.039	0.109	-0.253	0.174
NeutralGenDiv									NeutralGenDiv	0.005	0.046	-0.085	0.095	0.108	0.914	> 0.05		NeutralGenDiv									NeutralGenDiv	0.004	0.038	-0.07	0.078	0.108	0.914	> 0.05		NeutralGenDiv									NeutralGenDiv
Sex [M]	-0.087	0.038	-0.163	-0.012	2268	0.023	<0.05		Sex [M]	-0.091	0.039	-0.168	-0.014	2326	0.02	<0.05		Sex [M]	-0.09	0.038	-0.165	-0.015	2357	0.018	<0.05		Sex [M]	-0.088	0.038	-0.164	-0.012	2284	0.022	<0.05		Sex [M]	-0.09	0.038	-0.166	-0.015	2342	0.019	<0.05		Sex [M]	-0.089	0.038	-0.164	-0.013
SocStatus [Sub]	-0.22	0.041	-0.301	-0.14	5355	0	< 0.001		SocStatus [Sub]	-0.224	0.041	-0.305	-0.143	5409	0	< 0.001		SocStatus [Sub]	-0.221	0.041	-0.301	-0.141	5409	0	< 0.001		SocStatus [Sub]	-0.216	0.041	-0.297	-0.135	5237	0	< 0.001		SocStatus [Sub]	-0.216	0.041	-0.297	-0.135	5231	0	< 0.001		SocStatus [Sub]	-0.217	0.041	-0.298	-0.136
Year	0.175	0.054	0.069	0.281	3234	0.001	<0.01		Year	0.163	0.059	0.046	0.28	2732	0.006	<0.01		Year	0.173	0.053	0.068	0.278	3236	0.001	<0.01		Year	0.102	0.082	-0.058	0.263	1248	0.212	> 0.05		Year	0.143	0.056	0.032	0.254	2.53	0.011	<0.05		Year	0.189	0.058	0.075	0.303
Year[^2]	-0.248	0.092	-0.428	-0.068	2697	0.007	<0.05		Year[^2]	-0.261	0.109	-0.476	-0.046	2376	0.017	<0.05		Year[^2]	-0.23	0.093	-0.413	-0.046	2.45	0.014	<0.05		Year[^2]	-0.326	0.128	-0.577	-0.075	2546	0.011	<0.05		Year[^2]	-0.242	0.098	-0.434	-0.05	2473	0.013	<0.05		Year[^2]	-0.259	0.098	-0.451	-0.068
b) MHC Sts and TB resilience (n=375 TB positive meerkats)
	Estimate	Std.Error	CI.2.5	CI.97.5	zvalue	p-value	adjusted p-value			Estimate	Std.Error	CI.2.5	CI.97.5	zvalue	p-value	adjusted p-value			Estimate	Std.Error	CI.2.5	CI.97.5	zvalue	p-value	adjusted p-value			Estimate	Std.Error	CI.2.5	CI.97.5	zvalue	p-value	adjusted p-value			Estimate	Std.Error	CI.2.5	CI.97.5	zvalue	p-value	adjusted p-value			Estimate	Std.Error	CI.2.5	CI.97.5
Intercept	0.658	0.052	0.556	0.76	12646	0	< 0.001		Intercept	0.739	0.088	0.566	0.911	8394	0	< 0.001		Intercept	0.714	0.081	0.556	0.872	8831	0	< 0.001		Intercept	0.664	0.055	0.556	0.772	12057	0	< 0.001		Intercept	0.644	0.053	0.539	0.749	12021	0	< 0.001		Intercept	0.613	0.055	0.506	0.721
									ST01	-0.083	0.071	-0.222	0.057	1163	0.245	> 0.05		ST02	-0.074	0.06	-0.192	0.043	1245	0.213	> 0.05		ST03	0.017	0.05	-0.08	0.115	0.35	0.726	> 0.05		ST04	0.082	0.092	-0.099	0.263	0.891	0.373	> 0.05		ST05	0.14	0.071	0.001	0.279
									ST01:Year	0.11	0.117	-0.119	0.34	0.941	0.347	> 0.05		ST02:Year	0.203	0.127	-0.046	0.453	1596	0.11	> 0.05		ST031:Year	-0.202	0.124	-0.444	0.041	1629	0.103	> 0.05		ST04:Year	-0.008	0.041	-0.088	0.072	0.204	0.839	> 0.05		ST05:Year	-0.018	0.062	-0.139	0.103
									ST01:Year[^2]	0.067	0.15	-0.228	0.362	0.446	0.655	> 0.05		ST02:Year[^2]:	-0.08	0.16	-0.394	0.233	0.503	0.615	> 0.05		ST03:Year[^2]	0.007	0.06	-0.111	0.124	0.112	0.91	> 0.05		ST04:Year[^2]	-0.109	0.171	-0.445	0.226	0.64	0.522	> 0.05		ST05:Year[^2]	-0.024	0.092	-0.205	0.158
Nr DRB-STs	0.184	0.062	0.063	0.305	2974	0.003	<0.01		Nr DRB-STs	0.255	0.094	0.07	0.439	2707	0.007	<0.01		Nr DRB-STs	0.222	0.07	0.083	0.36	3138	0.002	<0.01		Nr DRB-STs	0.211	0.072	0.069	0.352	2908	0.004	<0.01		Nr DRB-STs	0.186	0.059	0.069	0.303	3123	0.002	<0.01		Nr DRB-STs	0.124	0.064	-0.002	0.249
NR DRB-STs:Year	0.019	0.061	-0.101	0.139	0.31	0.757	> 0.05		NR DRB-STs:Year									NR DRB-STs:Year									NR DRB-STs:Year	0.029	0.074	-0.116	0.174	0.395	0.692	> 0.05		NR DRB-STs:Year	0.016	0.056	-0.095	0.127	0.285	0.776	> 0.05		NR DRB-STs:Year	0.006	0.042	-0.076	0.089
NR DRB-STs:Year[^2]	-0.032	0.105	-0.239	0.175	0.303	0.762	> 0.05		NR DRB-STs:Year[^2]	-0.177	0.228	-0.625	0.271	0.775	0.439	> 0.05		NR DRB-STs:Year[^2]	-0.065	0.143	-0.346	0.216	0.453	0.651	> 0.05		NR DRB-STs:Year[^2]	-0.105	0.178	-0.454	0.244	0.59	0.555	> 0.05		NR DRB-STs:Year[^2]	-0.024	0.092	-0.205	0.157	0.258	0.796	> 0.05		NR DRB-STs:Year[^2]	-0.02	0.086	-0.188	0.148
NeutralGenDiv									NeutralGenDiv									NeutralGenDiv	0.005	0.041	-0.076	0.086	0.118	0.906	> 0.05		NeutralGenDiv									NeutralGenDiv									NeutralGenDiv
Sex [M]	-0.094	0.038	-0.169	-0.019	2446	0.014	<0.05		Sex [M]	-0.091	0.038	-0.167	-0.016	2389	0.017	<0.05		Sex [M]	-0.094	0.038	-0.169	-0.019	2463	0.014	<0.05		Sex [M]	-0.097	0.038	-0.172	-0.022	2547	0.011	<0.05		Sex [M]	-0.096	0.038	-0.171	-0.021	2495	0.013	<0.05		Sex [M]	-0.099	0.038	-0.174	-0.024
SocStatus [Sub]	-0.221	0.041	-0.301	-0.141	5422	0	< 0.001		SocStatus [Sub]	-0.22	0.041	-0.299	-0.14	5.38	0	< 0.001		SocStatus [Sub]	-0.216	0.041	-0.296	-0.136	5295	0	< 0.001		SocStatus [Sub]	-0.211	0.041	-0.292	-0.131	5144	0	< 0.001		SocStatus [Sub]	-0.214	0.042	-0.295	-0.132	5.12	0	< 0.001		SocStatus [Sub]	-0.219	0.041	-0.298	-0.139
Year	0.187	0.058	0.073	0.302	3208	0.001	<0.01		Year	0.123	0.073	-0.02	0.266	1682	0.093	> 0.05		Year	0.117	0.062	-0.006	0.24	1867	0.062	> 0.05		Year	0.243	0.07	0.105	0.38	3457	0.001	<0.01		Year	0.18	0.058	0.066	0.294	3085	0.002	<0.01		Year	0.175	0.055	0.067	0.284
Year[^2]	-0.249	0.098	-0.442	-0.057	2538	0.011	<0.05		Year[^2]	-0.379	0.187	-0.745	-0.012	2024	0.043	<0.05		Year[^2]	-0.295	0.127	-0.544	-0.046	2323	0.02	<0.05		Year[^2]	-0.299	0.121	-0.537	-0.062	2469	0.014	<0.05		Year[^2]	-0.225	0.107	-0.434	-0.015	2103	0.035	<0.05		Year[^2]	-0.256	0.095	-0.444	-0.069
c) MHC Haplotypes and TB resilience (n=180 TB positive meerkats)
	Estimate	Std.Error	CI.2.5	CI.97.5	zvalue	p-value	adjusted p-value			Estimate	Std.Error	CI.2.5	CI.97.5	zvalue	p-value	adjusted p-value
Intercept	0.631	0.11		0.847	5717	0	< 0.001		Intercept	0.598	0.106	0.389	0.808	5591	0	< 0.001
									Haplotype F	0.35	0.129	0.095	0.606	2688	0.007	<0.05
									Haplotype F:Year	0.037	0.145	-0.25	0.323	0.25	0.803	> 0.05
									Haplotype F:Year[^2]	-0.045	0.312	-0.66	0.571	0.142	0.887	> 0.05
HaplotpyDiv [Hom]									HaplotpyDiv [Hom]
HaplotpyDiv [Hom]:Year									HaplotpyDiv [Hom]:Year
HaplotpyDiv [Hom]:Year[^2]									HaplotpyDiv [Hom]:Year[^2]
NeutralGenDiv	0.02	0.094		0.205	0.213	0.831	> 0.05		NeutralGenDiv	0.017	0.087	-0.154	0.189	0.198	0.843	> 0.05
Sex [M]	-0.09	0.074		0.056	1.21	0.226	> 0.05		Sex [M]	-0.108	0.073	-0.252	0.037	1461	0.144	> 0.05
SocStatus [Sub]	-0.294	0.067		-0.163	4387	0	< 0.001		SocStatus [Sub]	-0.272	0.066	-0.403	-0.142	4094	0	< 0.001
Year	0.133	0.097		0.324	1373	0.17	> 0.05		Year	0.182	0.082	0.021	0.344	2209	0.027	> 0.05
Year[^2]	-0.163	0.159		0.15	1022	0.307	> 0.05		Year[^2]	-0.187	0.148	-0.478	0.105	1256	0.209	> 0.05
[truncated: 11 more columns]

## Sheet: Supplementary Tables 12
Supplementary Tables 12. Final model based on the averaged results of the most competitive models (<ΔAIC<2.00) testing what factors influence meerkat mortality; each response variable was tested in a set of models that included alleles/STs/haplotypes separately; p-values were corrected for multiple testing and original p-values as well as corrected significance levels are included. Greyed out cel…
a) MHC alleles and TB related mortality (n=13 804 meerkat 3-months periods, 1535 individuals = mortality events)
	Estimate	Std.Error	CI.2.5	CI.97.5	zvalue	p_value	adjusted p-value			Estimate	Std.Error	CI.2.5	CI.97.5	zvalue	p_value	adjusted p-value			Estimate	Std.Error	CI.2.5	CI.97.5	zvalue	p_value	adjusted p-value			Estimate	Std.Error	CI.2.5	CI.97.5	zvalue	p_value	adjusted p-value			Estimate	Std.Error	CI.2.5	CI.97.5	zvalue	p_value	adjusted p-value			Estimate	Std.Error	CI.2.5	CI.97.5
																											DRB*01	-0.052	0.099	-0.247	0.142	0.525	0.6	> 0.05		DRB*03	-0.023	0.053	-0.127	0.08	0.443	0.658	> 0.05		DRB*07	-0.058	0.094	-0.242	0.127
																											DRB*01:TB [Exposure]	0.028	0.099	-0.165	0.222	0.286	0.775	> 0.05		DRB*03:TB [Exposure]									DRB*07:TB [Exposure]
																											DRB*01:TB [Signs]	0.004	0.084	-0.162	0.169	0.047	0.962	> 0.05		DRB*03:TB [Signs]									DRB*07:TB [Signs]
																											DRB*01:Year	0.015	0.063	-0.109	0.138	0.231	0.817	> 0.05		DRB*03:Year	0.022	0.073	-0.121	0.164	0.299	0.765	> 0.05		DRB*07:Year	-0.331	0.15	-0.625	-0.037
																											DRB*01:Year[^2]									DRB*03:Year[^2]									DRB*07:Year[^2]	-0.036	0.16	-0.35	0.277
Nr DRB-Alleles	-0.039	0.069	-0.174	0.095	0.575	0.565	> 0.05		AA p-dist [Mean]	-0.351	0.969	-2249	1547	0.362	0.717	> 0.05		AA p-dist [Sum]	-0.113	0.174	-0.455	0.229	0.65	0.516	> 0.05		Nr DRB-Alleles	-0.03	0.071	-0.17	0.11	0.421	0.674	> 0.05		Nr DRB-Alleles	-0.038	0.069	-0.173	0.097	0.554	0.579	> 0.05		Nr DRB-Alleles	-0.048	0.072	-0.19	0.093
Nr DRB-Alleles:TB [Exposure]	0.051	0.076	-0.099	0.2	0.666	0.505	> 0.05		AA p-dist [Mean]*TB [Exposure]	0.603	1016	-1388	2595	0.594	0.553	> 0.05		AA p-dist [Sum]:TB [Exposure]	0.155	0.193	-0.223	0.533	0.803	0.422	> 0.05		Nr DRB-Alleles:TB [Exposure]	0.047	0.08	-0.11	0.205	0.59	0.555	> 0.05		Nr DRB-Alleles:TB [Exposure]	0.052	0.077	-0.099	0.204	0.677	0.498	> 0.05		Nr DRB-Alleles:TB [Exposure]	0.056	0.082	-0.104	0.217
Nr DRB-Alleles:TB [Signs]	-0.106	0.089	-0.281	0.069	1187	0.235	> 0.05		AA p-dist [Mean]*TB [Signs]	-1566	1.13	-3781	0.648	1386	0.166	> 0.05		AA p-dist [Sum]:TB [Signs]	-0.265	0.215	-0.687	0.156	1235	0.217	> 0.05		Nr DRB-Alleles:TB [Signs]	-0.103	0.093	-0.285	0.079	1.11	0.267	> 0.05		Nr DRB-Alleles:TB [Signs]	-0.104	0.09	-0.282	0.073	1153	0.249	> 0.05		Nr DRB-Alleles:TB [Signs]	-0.095	0.095	-0.283	0.092
NR DRB-Alleles:Year	-0.013	0.038	-0.087	0.061	0.336	0.737	> 0.05		AA p-dist [Mean]*Year	-0.301	0.605	-1488	0.886	0.497	0.619	> 0.05		AA p-dist [Sum]:Year	-0.085	0.127	-0.334	0.164	0.672	0.502	> 0.05		NR DRB-Alleles:Year	-0.019	0.046	-0.109	0.07	0.425	0.671	> 0.05		NR DRB-Alleles:Year	-0.017	0.043	-0.1	0.066	0.397	0.691	> 0.05		NR DRB-Alleles:Year	-0.045	0.059	-0.161	0.07
NR DRB-Alleles:Year[^2]	-0.001	0.041	-0.081	0.078	0.035	0.972	> 0.05		AA p-dist [Mean]*Year[^2]	-0.344	0.882	-2072	1384	0.39	0.696	> 0.05		AA p-dist [Sum]:Year[^2]	-0.043	0.136	-0.31	0.223	0.319	0.75	> 0.05		NR DRB-Alleles:Year[^2]	-0.001	0.027	-0.053	0.052	0.023	0.981	> 0.05		NR DRB-Alleles:Year[^2]	-0.001	0.031	-0.062	0.06	0.027	0.979	> 0.05		NR DRB-Alleles:Year[^2]	-0.003	0.034	-0.07	0.064
NeutralGenDiv	-0.332	0.204	-0.731	0.068	1628	0.104	> 0.05		NeutralGenDiv	-0.346	0.202	-0.742	0.051	1709	0.088	> 0.05		NeutralGenDiv	-0.339	0.204	-0.738	0.06	1667	0.096	> 0.05		NeutralGenDiv	-0.346	0.205	-0.747	0.056	1687	0.092	> 0.05		NeutralGenDiv	-0.334	0.204	-0.734	0.065	1.64	0.101	> 0.05		NeutralGenDiv	-0.33	0.204	-0.73	0.071
TB [Exposure]	0.136	0.255	-0.364	0.636	0.533	0.594	> 0.05		TB [Exposure]	0.175	0.227	-0.27	0.621	0.772	0.44	> 0.05		TB [Exposure]	0.195	0.188	-0.175	0.564	1033	0.302	> 0.05		TB [Exposure]	0.131	0.258	-0.374	0.637	0.51	0.61	> 0.05		TB [Exposure]	0.134	0.257	-0.37	0.637	0.52	0.603	> 0.05		TB [Exposure]	0.119	0.266	-0.402	0.64
TB [Signs]	1678	0.289	1111	2245	5799	0	< 0.001		TB [Signs]	1693	0.254	1195	2.19	6667	0	< 0.001		TB [Signs]	1.55	0.208	1142	1957	7455	0	< 0.001		TB [Signs]	1669	0.292	1097	2242	5712	0	< 0.001		TB [Signs]	1673	0.292	1102	2244	5739	0	< 0.001		TB [Signs]	1647	0.302	1056	2239
TB [Exposure]:Year	0.674	0.454	-0.216	1565	1484	0.138	> 0.05		TB [Exposure]:Year	0.711	0.458	-0.186	1609	1553	0.12	> 0.05		TB [Exposure]:Year	0.69	0.455	-0.202	1582	1517	0.129	> 0.05		TB [Exposure]:Year	0.693	0.457	-0.202	1588	1518	0.129	> 0.05		TB [Exposure]:Year	0.679	0.455	-0.212	1.57	1493	0.135	> 0.05		TB [Exposure]:Year	0.711	0.454	-0.179	1601
TB [Signs]:Year	0.428	0.467	-0.487	1344	0.917	0.359	> 0.05		TB [Signs]:Year	0.469	0.47	-0.451	1.39	0.999	0.318	> 0.05		TB [Signs]:Year	0.434	0.467	-0.482	1.35	0.928	0.353	> 0.05		TB [Signs]:Year	0.451	0.47	-0.469	1372	0.961	0.337	> 0.05		TB [Signs]:Year	0.434	0.468	-0.483	1.35	0.928	0.354	> 0.05		TB [Signs]:Year	0.467	0.467	-0.448	1383
TB [Exposure]:Year[^2]	0.447	0.516	-0.564	1458	0.866	0.386	> 0.05		TB [Exposure]:Year[^2]	0.484	0.516	-0.528	1496	0.937	0.349	> 0.05		TB [Exposure]:Year[^2]	0.465	0.516	-0.547	1477	0.9	0.368	> 0.05		TB [Exposure]:Year[^2]	0.466	0.518	-0.55	1482	0.898	0.369	> 0.05		TB [Exposure]:Year[^2]	0.446	0.516	-0.566	1457	0.864	0.388	> 0.05		TB [Exposure]:Year[^2]	0.491	0.516	-0.52	1502
TB [Signs]:Year[^2]	1389	0.539	0.332	2446	2575	0.01	< 0.05		TB [Signs]:Year[^2]	1409	0.54	0.352	2467	2612	0.009	< 0.05		TB [Signs]:Year[^2]	1403	0.54	0.346	2.46	2.6	0.009	< 0.05		TB [Signs]:Year[^2]	1406	0.542	0.345	2468	2596	0.009	< 0.05		TB [Signs]:Year[^2]	1.39	0.539	0.333	2447	2577	0.01	< 0.05		TB [Signs]:Year[^2]	1406	0.539	0.349	2463
Age	2487	0.125	2242	2733	19871	0	< 0.001		Age	2455	0.124	2212	2699	19739	0	< 0.001		Age	2502	0.125	2256	2748	19964	0	< 0.001		Age	2486	0.125	2.24	2731	19866	0	< 0.001		Age	2488	0.125	2243	2734	19879	0	< 0.001		Age	2504	0.126	2258	2.75
Sex [M]	0.104	0.062	-0.017	0.225	1.68	0.093	> 0.05		Sex [M]	0.116	0.062	-0.005	0.237	1884	0.06	> 0.05		Sex [M]	0.105	0.062	-0.016	0.226	1701	0.089	> 0.05		Sex [M]	0.105	0.062	-0.016	0.227	1.7	0.089	> 0.05		Sex [M]	0.105	0.062	-0.017	0.226	1689	0.091	> 0.05		Sex [M]	0.099	0.062	-0.023	0.22
SocStatus [Sub]	1963	0.095	1777	2149	20692	0	< 0.001		SocStatus [Sub]	1962	0.094	1777	2147	20773	0	< 0.001		SocStatus [Sub]	1959	0.095	1773	2145	20679	0	< 0.001		SocStatus [Sub]	1962	0.095	1776	2147	20684	0	< 0.001		SocStatus [Sub]	1962	0.095	1776	2148	20678	0	< 0.001		SocStatus [Sub]	1979	0.095	1792	2166
SocGroupSize	-0.038	0.004	-0.046	-0.031	9923	0	< 0.001		SocGroupSize	-0.038	0.004	-0.046	-0.031	9938	0	< 0.001		SocGroupSize	-0.038	0.004	-0.046	-0.031	9944	0	< 0.001		SocGroupSize	-0.038	0.004	-0.046	-0.031	9906	0	< 0.001		SocGroupSize	-0.038	0.004	-0.046	-0.031	9915	0	< 0.001		SocGroupSize	-0.038	0.004	-0.046	-0.03
PopDensity									PopDensity									PopDensity									PopDensity									PopDensity									PopDensity
Rainfall	-0.683	0.064	-0.808	-0.559	10754	0	< 0.001		Rainfall	-0.686	0.063	-0.809	-0.562	10847	0	< 0.001		Rainfall	-0.683	0.063	-0.807	-0.558	10764	0	< 0.001		Rainfall	-0.685	0.063	-0.809	-0.561	10835	0	< 0.001		Rainfall	-0.683	0.063	-0.807	-0.559	10809	0	< 0.001		Rainfall	-0.681	0.063	-0.806	-0.557
Temperature	0.002	0.039	-0.075	0.079	0.045	0.964	> 0.05		Temperature	0.001	0.032	-0.062	0.064	0.029	0.977	> 0.05		Temperature	0.001	0.036	-0.07	0.071	0.025	0.98	> 0.05		Temperature	0.001	0.026	-0.05	0.052	0.03	0.976	> 0.05		Temperature	0.001	0.03	-0.058	0.06	0.034	0.973	> 0.05		Temperature	0.001	0.033	-0.064	0.066
Season [Jan-Mar]	0.326	0.085	0.159	0.493	3821	0	< 0.001		Season [Jan-Mar]	0.327	0.085	0.16	0.495	3839	0	< 0.001		Season [Jan-Mar]	0.327	0.085	0.16	0.494	3833	0	< 0.001		Season [Jan-Mar]	0.326	0.085	0.159	0.493	3821	0	< 0.001		Season [Jan-Mar]	0.326	0.085	0.159	0.493	3821	0	< 0.001		Season [Jan-Mar]	0.325	0.085	0.158	0.492
Season [Jul-Sep]	0.288	0.084	0.123	0.452	3.43	0.001	< 0.01		Season [Jul-Sep]	0.291	0.084	0.126	0.455	3466	0.001	< 0.01		Season [Jul-Sep]	0.288	0.084	0.123	0.452	3432	0.001	< 0.01		Season [Jul-Sep]	0.288	0.084	0.123	0.452	3433	0.001	< 0.01		Season [Jul-Sep]	0.288	0.084	0.123	0.452	3431	0.001	< 0.01		Season [Jul-Sep]	0.291	0.084	0.126	0.455
Season [Oct-Dec]	0.925	0.077	0.775	1075	12076	0	< 0.001		Season [Oct-Dec]	0.928	0.077	0.778	1078	12118	0	< 0.001		Season [Oct-Dec]	0.926	0.077	0.776	1076	12089	0	< 0.001		Season [Oct-Dec]	0.925	0.077	0.775	1075	12077	0	< 0.001		Season [Oct-Dec]	0.925	0.077	0.775	1075	12079	0	< 0.001		Season [Oct-Dec]	0.927	0.077	0.777	1077
Year	-0.681	0.458	-1579	0.217	1486	0.137	> 0.05		Year	-0.701	0.457	-1595	0.194	1534	0.125	> 0.05		Year	-0.686	0.451	-1.57	0.197	1523	0.128	> 0.05		Year	-0.688	0.463	-1595	0.22	1486	0.137	> 0.05		Year	-0.677	0.461	-1.58	0.226	1.47	0.142	> 0.05		Year	-0.564	0.472	-1488	0.361
Year[^2]	-0.989	0.501	-1972	-0.007	1974	0.048	> 0.05		Year[^2]	-0.965	0.514	-1972	0.043	1876	0.061	> 0.05		Year[^2]	-0.977	0.496	-1949	-0.004	1968	0.049	> 0.05		Year[^2]	-1016	0.498	-1991	-0.041	2042	0.041	> 0.05		Year[^2]	-0.997	0.497	-1971	-0.024	2008	0.045	> 0.05		Year[^2]	-0.992	0.498	-1968	-0.016
b) MHC Supertypes and TB related mortality (n=13 804 meerkat 3-months periods, 1535 individuals = mortality events)
	Estimate	Std.Error	CI.2.5	CI.97.5	zvalue	p_value	adjusted p-value			Estimate	Std.Error	CI.2.5	CI.97.5	zvalue	p_value	adjusted p-value			Estimate	Std.Error	CI.2.5	CI.97.5	zvalue	p_value	adjusted p-value			Estimate	Std.Error	CI.2.5	CI.97.5	zvalue	p_value	adjusted p-value			Estimate	Std.Error	CI.2.5	CI.97.5	zvalue	p_value	adjusted p-value			Estimate	Std.Error	CI.2.5	CI.97.5
									ST01	-0.021	0.096	-0.21	0.168	0.221	0.825	> 0.05		ST02	0.004	0.038	-0.071	0.079	0.097	0.923	> 0.05		ST03	-0.028	0.107	-0.238	0.183	0.257	0.797	> 0.05		ST04	0.014	0.049	-0.082	0.109	0.282	0.778	> 0.05		ST05	-0.045	0.446	-0.919	0.829
									ST01*TB [Exposure]	0.014	0.082	-0.146	0.173	0.166	0.868	> 0.05		ST02:TB [Exposure]									ST03:TB [Exposure]									ST04:TB [Exposure]									ST05:TB [Exposure]	-0.226	0.435	-1079	0.627
									ST01*TB [Signs]	-0.007	0.088	-0.179	0.165	0.08	0.936	> 0.05		ST02:TB [Signs]									ST03:TB [Signs]									ST04:TB [Signs]									ST05:TB [Signs]	-0.254	0.485	-1205	0.696
									ST01*Year	0.223	0.158	-0.087	0.533	1408	0.159	> 0.05		ST02:Year	0.043	0.103	-0.158	0.245	0.423	0.672	> 0.05		ST03:Year	-0.331	0.137	-0.6	-0.062	2408	0.016	> 0.05		ST04:Year	0.019	0.07	-0.119	0.157	0.274	0.784	> 0.05		ST05:Year	0.228	0.277	-0.315	0.772
									ST01*Year[^2]	-0.008	0.095	-0.194	0.178	0.083	0.934	> 0.05		ST02*Year[^2]									ST03:Year[^2]	-0.278	0.27	-0.808	0.252	1028	0.304	> 0.05		ST04:Year[^2]									ST05:Year[^2]	0.44	0.37	-0.285	1164
NR DRB-STs	-0.05	0.088	-0.223	0.123	0.565	0.572	> 0.05		NR DRB-STs	-0.057	0.089	-0.232	0.118	0.642	0.521	> 0.05		NR DRB-STs	-0.054	0.087	-0.224	0.117	0.614	0.539	> 0.05		NR DRB-STs	-0.061	0.084	-0.226	0.104	0.723	0.47	> 0.05		NR DRB-STs	-0.053	0.087	-0.223	0.117	0.608	0.543	> 0.05		NR DRB-STs	-0.08	0.097	-0.27	0.11
Nr DRB-STs:TB [Exposure]	0.075	0.1	-0.121	0.27	0.746	0.456	> 0.05		Nr DRB-STs:TB [Exposure]	0.086	0.101	-0.112	0.285	0.855	0.392	> 0.05		Nr DRB-STs:TB [Exposure]	0.079	0.1	-0.116	0.274	0.79	0.429	> 0.05		Nr DRB-STs:TB [Exposure]	0.086	0.099	-0.107	0.28	0.875	0.381	> 0.05		Nr DRB-STs:TB [Exposure]	0.079	0.1	-0.116	0.274	0.795	0.427	> 0.05		Nr DRB-STs:TB [Exposure]	0.135	0.105	-0.071	0.341
Nr DRB-STs:TB [Signs]	-0.163	0.111	-0.381	0.055	1467	0.142	> 0.05		Nr DRB-STs:TB [Signs]	-0.147	0.112	-0.367	0.073	1.31	0.19	> 0.05		Nr DRB-STs:TB [Signs]	-0.16	0.111	-0.377	0.058	1.44	0.15	> 0.05		Nr DRB-STs:TB [Signs]	-0.136	0.11	-0.352	0.08	1234	0.217	> 0.05		Nr DRB-STs:TB [Signs]	-0.158	0.111	-0.375	0.06	1422	0.155	> 0.05		Nr DRB-STs:TB [Signs]	-0.086	0.119	-0.319	0.148
NR DRB-STs:Year	-0.069	0.072	-0.21	0.071	0.964	0.335	> 0.05		NR DRB-STs:Year	-0.146	0.083	-0.308	0.016	1.77	0.077	> 0.05		NR DRB-STs:Year	-0.081	0.074	-0.227	0.065	1092	0.275	> 0.05		NR DRB-STs:Year	-0.098	0.07	-0.236	0.04	1389	0.165	> 0.05		NR DRB-STs:Year	-0.075	0.072	-0.215	0.065	1.05	0.294	> 0.05		NR DRB-STs:Year	-0.136	0.079	-0.29	0.017
NR DRB-STs:Year[^2]	0.003	0.053	-0.101	0.107	0.06	0.952	> 0.05		NR DRB-STs:Year[^2]	-0.001	0.043	-0.086	0.083	0.03	0.976	> 0.05		NR DRB-STs:Year[^2]	0.002	0.044	-0.083	0.088	0.049	0.961	> 0.05		NR DRB-STs:Year[^2]									NR DRB-STs:Year[^2]	0.002	0.043	-0.082	0.086	0.048	0.962	> 0.05		NR DRB-STs:Year[^2]	-0.025	0.078	-0.178	0.127
NeutralGenDiv	-0.347	0.203	-0.746	0.051	1.71	0.087	> 0.05		NeutralGenDiv	-0.361	0.205	-0.762	0.04	1764	0.078	> 0.05		NeutralGenDiv	-0.347	0.203	-0.746	0.052	1704	0.088	> 0.05		NeutralGenDiv	-0.314	0.204	-0.713	0.085	1541	0.123	> 0.05		NeutralGenDiv	-0.352	0.204	-0.751	0.047	1731	0.084	> 0.05		NeutralGenDiv	-0.345	0.203	-0.742	0.052
TB [Exposure]	0.099	0.275	-0.441	0.639	0.36	0.719	> 0.05		TB [Exposure]	0.054	0.273	-0.482	0.59	0.199	0.843	> 0.05		TB [Exposure]	0.086	0.275	-0.453	0.626	0.313	0.754	> 0.05		TB [Exposure]	0.064	0.273	-0.47	0.599	0.236	0.813	> 0.05		TB [Exposure]	0.089	0.275	-0.449	0.628	0.325	0.745	> 0.05		TB [Exposure]	0	0.281	-0.55	0.55
TB [Signs]	1809	0.309	1204	2414	5861	0	< 0.001		TB [Signs]	1.77	0.306	1171	2.37	5787	0	< 0.001		TB [Signs]	1799	0.308	1195	2403	5839	0	< 0.001		TB [Signs]	1739	0.307	1138	2.34	5668	0	< 0.001		TB [Signs]	1797	0.308	1193	2401	5.83	0	< 0.001		TB [Signs]	1669	0.316	1.05	2289
TB [Exposure]:Year	0.712	0.457	-0.184	1608	1557	0.119	> 0.05		TB [Exposure]:Year	0.727	0.458	-0.171	1625	1586	0.113	> 0.05		TB [Exposure]:Year	0.719	0.458	-0.178	1616	1572	0.116	> 0.05		TB [Exposure]:Year	0.773	0.456	-0.121	1667	1695	0.09	> 0.05		TB [Exposure]:Year	0.711	0.457	-0.185	1607	1554	0.12	> 0.05		TB [Exposure]:Year	0.735	0.459	-0.165	1636
TB [Signs]:Year	0.441	0.469	-0.478	1.36	0.94	0.347	> 0.05		TB [Signs]:Year	0.463	0.47	-0.459	1384	0.984	0.325	> 0.05		TB [Signs]:Year	0.451	0.47	-0.47	1371	0.959	0.337	> 0.05		TB [Signs]:Year	0.484	0.468	-0.433	1401	1035	0.301	> 0.05		TB [Signs]:Year	0.437	0.469	-0.482	1357	0.932	0.351	> 0.05		TB [Signs]:Year	0.461	0.472	-0.464	1386
TB [Exposure]:Year[^2]	0.489	0.517	-0.523	1502	0.948	0.343	> 0.05		TB [Exposure]:Year[^2]	0.528	0.518	-0.487	1543	1019	0.308	> 0.05		TB [Exposure]:Year[^2]	0.508	0.518	-0.508	1524	0.981	0.327	> 0.05		TB [Exposure]:Year[^2]	0.606	0.517	-0.407	1619	1173	0.241	> 0.05		TB [Exposure]:Year[^2]	0.485	0.517	-0.528	1498	0.938	0.348	> 0.05		TB [Exposure]:Year[^2]	0.455	0.522	-0.569	1479
TB [Signs]:Year[^2]	1.4	0.54	0.342	2457	2594	0.009	< 0.05		TB [Signs]:Year[^2]	1397	0.54	0.338	2456	2585	0.01	< 0.05		TB [Signs]:Year[^2]	1406	0.54	0.348	2464	2606	0.009	< 0.05		TB [Signs]:Year[^2]	1.47	0.54	0.412	2528	2724	0.006	< 0.05		TB [Signs]:Year[^2]	1396	0.54	0.339	2454	2588	0.01	< 0.05		TB [Signs]:Year[^2]	1405	0.543	0.341	2469
Age	2476	0.125	2232	2721	19856	0	< 0.001		Age	2479	0.125	2235	2723	19887	0	< 0.001		Age	2477	0.125	2232	2721	19868	0	< 0.001		Age	2494	0.125	2249	2739	19956	0	< 0.001		Age	2476	0.125	2232	2.72	19864	0	< 0.001		Age	2441	0.125	2197	2685
Sex [M]	0.109	0.062	-0.012	0.23	1761	0.078	> 0.05		Sex [M]	0.105	0.062	-0.016	0.226	1699	0.089	> 0.05		Sex [M]	0.108	0.062	-0.014	0.229	1741	0.082	> 0.05		Sex [M]	0.101	0.062	-0.02	0.221	1629	0.103	> 0.05		Sex [M]	0.109	0.062	-0.012	0.23	1766	0.077	> 0.05		Sex [M]	0.106	0.062	-0.015	0.226
SocStatus [Sub]	1952	0.094	1767	2137	20673	0	< 0.001		SocStatus [Sub]	1954	0.094	1769	2139	20704	0	< 0.001		SocStatus [Sub]	1953	0.094	1768	2138	20678	0	< 0.001		SocStatus [Sub]	1973	0.095	1787	2159	20807	0	< 0.001		SocStatus [Sub]	1953	0.094	1767	2138	20674	0	< 0.001		SocStatus [Sub]	1933	0.094	1749	2118
SocGroupSize	-0.038	0.004	-0.046	-0.031	9944	0	< 0.001		SocGroupSize	-0.038	0.004	-0.046	-0.031	9947	0	< 0.001		SocGroupSize	-0.038	0.004	-0.046	-0.031	9937	0	< 0.001		SocGroupSize	-0.038	0.004	-0.046	-0.031	9.94	0	< 0.001		SocGroupSize	-0.038	0.004	-0.046	-0.031	9958	0	< 0.001		SocGroupSize	-0.038	0.004	-0.046	-0.031
PopDensity									PopDensity									PopDensity									PopDensity									PopDensity									PopDensity
Rainfall	-0.681	0.063	-0.806	-0.557	10732	0	< 0.001		Rainfall	-0.682	0.063	-0.807	-0.558	10759	0	< 0.001		Rainfall	-0.682	0.063	-0.806	-0.558	10773	0	< 0.001		Rainfall	-0.681	0.064	-0.806	-0.556	10684	0	< 0.001		Rainfall	-0.682	0.063	-0.805	-0.558	10782	0	< 0.001		Rainfall	-0.68	0.063	-0.804	-0.557
Temperature	0.001	0.04	-0.078	0.08	0.014	0.989	> 0.05		Temperature	0.001	0.035	-0.068	0.07	0.028	0.978	> 0.05		Temperature	0	0.033	-0.064	0.065	0.012	0.991	> 0.05		Temperature	-0.001	0.045	-0.09	0.087	0.032	0.974	> 0.05		Temperature	0	0.032	-0.063	0.064	0.012	0.991	> 0.05		Temperature	0	0.03	-0.059	0.059
Season [Jan-Mar]	0.326	0.085	0.158	0.493	3816	0	< 0.001		Season [Jan-Mar]	0.326	0.085	0.159	0.493	3819	0	< 0.001		Season [Jan-Mar]	0.326	0.085	0.158	0.493	3816	0	< 0.001		Season [Jan-Mar]	0.326	0.085	0.159	0.493	3818	0	< 0.001		Season [Jan-Mar]	0.326	0.085	0.159	0.493	3.82	0	< 0.001		Season [Jan-Mar]	0.326	0.085	0.158	0.493
Season [Jul-Sep]	0.289	0.084	0.125	0.453	3446	0.001	< 0.01		Season [Jul-Sep]	0.291	0.084	0.126	0.455	3468	0.001	< 0.01		Season [Jul-Sep]	0.289	0.084	0.125	0.454	3449	0.001	< 0.01		Season [Jul-Sep]	0.294	0.084	0.13	0.458	3507	0	< 0.01		Season [Jul-Sep]	0.289	0.084	0.125	0.453	3446	0.001	< 0.01		Season [Jul-Sep]	0.29	0.084	0.125	0.454
Season [Oct-Dec]	0.926	0.077	0.776	1076	12095	0	< 0.001		Season [Oct-Dec]	0.927	0.077	0.777	1078	12111	0	< 0.001		Season [Oct-Dec]	0.927	0.077	0.776	1077	12099	0	< 0.001		Season [Oct-Dec]	0.931	0.077	0.781	1082	12158	0	< 0.001		Season [Oct-Dec]	0.926	0.077	0.776	1076	12096	0	< 0.001		Season [Oct-Dec]	0.928	0.077	0.778	1078
Year	-0.587	0.469	-1507	0.333	1.25	0.211	> 0.05		Year	-0.545	0.47	-1466	0.376	1161	0.246	> 0.05		Year	-0.586	0.47	-1507	0.334	1248	0.212	> 0.05		Year	-0.481	0.468	-1399	0.437	1027	0.305	> 0.05		Year	-0.577	0.469	-1497	0.343	1229	0.219	< 0.001		Year	-0.482	0.475	-1412	0.448
Year[^2]	-1038	0.509	-2037	-0.04	2038	0.042	< 0.05		Year[^2]	-1077	0.507	-2071	-0.083	2124	0.034	< 0.05		Year[^2]	-1051	0.505	-2041	-0.062	2083	0.037	< 0.05		Year[^2]	-1003	0.491	-1965	-0.041	2043	0.041	< 0.05		Year[^2]	-1035	0.503	-2.02	-0.05	2059	0.039	< 0.05		Year[^2]	-1058	0.529	-2096	-0.021
c) MHC Haplotypes and TB related mortality (n=7 492 meerkat 3-months period, 725 individuals = mortality events)
	Estimate	Std.Error	CI.2.5	CI.97.5	zvalue	p_value	adjusted p-value			Estimate	Std.Error	CI.2.5	CI.97.5	zvalue	p-value	adjusted p-value
									F	1485	0.784	-0.052	3023	1893	0.058	> 0.05
									F:TB [Exposure]	-1634	0.774	-3152	-0.116	2110	0.035	> 0.05
									F:TB [Signs]	-2325	0.810	-3912	-0.737	2870	0.004	< 0.01
									F:Year	0.875	0.571	-0.244	1994	1533	0.125	> 0.05
									F:Year[^2]	-0.693	0.963	-2580	1194	0.720	0.472	> 0.05
HaplotypeDiv [Hom]	-0.11	0.401	-0.896		0.276	0.783	> 0.05		HaplotypeDiv [Hom]	0.092	0.361	-0.616	0.799	0.254	0.800	> 0.05
HaplotypeDiv [Hom]:TB [Exposure]	0.285	0.402	-0.503		0.709	0.479	> 0.05		HaplotypeDiv [Hom]:TB [Exposure]	0.130	0.325	-0.506	0.767	0.401	0.688	> 0.05
HaplotypeDiv [Hom]:TB [Signs]	0.987	0.437	0.131		2.26	0.024	> 0.05		HaplotypeDiv [Hom]:TB [Signs]	0.387	0.508	-0.609	1382	0.761	0.446	> 0.05
HaplotypeDiv [Hom]:Year	0.037	0.164	-0.284		0.228	0.82	> 0.05		HaplotypeDiv [Hom]:Year	0.386	0.454	-0.502	1275	0.852	0.394	> 0.05
HaplotypeDiv [Hom]:Year[^2]	-1784	0.794	-3.34		2248	0.025	= 0.05		HaplotypeDiv [Hom]:Year[^2]	-2278	1185	-4600	0.044	1923	0.055	> 0.05
NeutralGenDiv	-0.107	0.239	-0.575		0.447	0.655	> 0.05		NeutralGenDiv	-0.127	0.256	-0.629	0.374	0.498	0.619	> 0.05
TB [Exposure]	0.128	0.214	-0.291		0.599	0.549	> 0.05		TB [Exposure]	0.102	0.216	-0.321	0.525	0.473	0.636	> 0.05
TB [Signs]	0.985	0.249	0.497		3958	0	< 0.001		TB [Signs]	1235	0.266	0.713	1757	4638	0.000	< 0.001
TB [Exposure]:Year	0.061	0.24	-0.41		0.253	0.801	> 0.05		TB [Exposure]:Year	0.617	0.606	-0.571	1804	1018	0.309	> 0.05
TB [Signs]:Year	0.021	0.185	-0.342		0.112	0.911	> 0.05		TB [Signs]:Year	0.024	0.639	-1228	1277	0.038	0.970	> 0.05
TB [Exposure]:Year[^2]	-0.288	0.501	-1269		0.575	0.565	> 0.05		TB [Exposure]:Year[^2]	0.665	0.899	-1097	2426	0.740	0.460	> 0.05
TB [Signs]:Year[^2]	1117	0.553	0.034		2021	0.043	< 0.05		TB [Signs]:Year[^2]	2302	0.936	0.469	4136	2461	0.014	< 0.05
Age	2517	0.166	2192		15192	0	< 0.001		Age	2649	0.173	2311	2988	15342	0.000	< 0.001
Sex [M]	0.017	0.06	-0.1		0.286	0.775	> 0.05		Sex [M]	0.029	0.072	-0.113	0.170	0.399	0.690	> 0.05
SocStatus [Sub]	2156	0.131	1899		16444	0	< 0.001		SocStatus [Sub]	2130	0.132	1871	2389	16131	0.000	< 0.001
SocGroupSize	-0.043	0.005	-0.054		7928	0	< 0.001		SocGroupSize	-0.043	0.006	-0.054	-0.033	7835	0.000	< 0.001
PopDensity									PopDensity
Rainfall	-0.625	0.092	-0.806		6777	0	< 0.001		Rainfall	-0.622	0.090	-0.799	-0.445	6898	0.000	< 0.001
Temperature									Temperature
Season [Jan-Mar]	0.189	0.118	-0.043		1597	0.11	> 0.05		Season [Jan-Mar]	0.138	0.117	-0.091	0.366	1179	0.238	> 0.05
Season [Jul-Sep]	0.18	0.117	-0.05		1.53	0.126	> 0.05		Season [Jul-Sep]	0.140	0.116	-0.087	0.367	1206	0.228	> 0.05
Season [Oct-Dec]	0.719	0.107	0.51		6725	0	< 0.001		Season [Oct-Dec]	0.689	0.105	0.482	0.895	6537	0.000	< 0.001
Year	-0.041	0.199	-0.431		0.207	0.836	> 0.05		Year	-0.439	0.581	-1577	0.700	0.755	0.450	> 0.05
Year[^2]	-0.394	0.428	-1232		0.921	0.357	> 0.05		Year[^2]	-1337	0.816	-2936	0.262	1639	0.101	> 0.05
[truncated: 11 more columns]

## Sheet: Supplementary Tables 13
Supplementary Tables 13. Final model based on the averaged results of the most competitive models (<ΔAIC<2.00) testing what factors influence meerkat reproductive success, i.e. number of pups sired surviving longer than 1 year; each response variable was tested in a set of models that included alleles/STs/haplotypes seperately; p-values were corrected for multiple testing and shown in brackets. G…
a) MHC alleles and reproductive success (n = 1497 meerkats)
	Estimate	Std.Error	CI.2.5	CI.97.5	zvalue	p-value	adjusted p-value			Estimate	Std.Error	CI.2.5	CI.97.5	zvalue	p-value	adjusted p-value			Estimate	Std.Error	CI.2.5	CI.97.5	zvalue	p-value	adjusted p-value			Estimate	Std.Error	CI.2.5	CI.97.5	zvalue	p-value	adjusted p-value			Estimate	Std.Error	CI.2.5	CI.97.5	zvalue	p-value	adjusted p-value			Estimate	Std.Error	CI.2.5	CI.97.5
Intercept	2.3	0.627	1071	3.53	3668	0	< 0.001		Intercept	1785	0.686	0.44	3129	2601	0.009	< 0.01		Intercept	2326	0.629	1092	3559	3696	0	< 0.001		Intercept	2665	0.641	1408	3922	4156	0	< 0.001		Intercept	2635	0.62	1419	3851	4248	0	< 0.001		Intercept	2323	0.628	1092	3554
																											DRB*01	-0.091	0.241	-0.563	0.382	0.376	0.707	> 0.05		DRB*03	-0.341	0.269	-0.869	0.188	1263	0.206	> 0.05		DRB*07	0.084	0.164	-0.238	0.407
																											DRB*01:Year	-0.848	0.305	-1446	-0.251	2782	0.005	< 0.05		DRB*03:Year	-0.095	0.243	-0.571	0.381	0.391	0.696	> 0.05		DRB*07:Year
																											DRB*01:Year[^2]	-0.397	0.645	-1661	0.868	0.614	0.539	> 0.05		DRB*03:Year[^2]	-0.881	0.859	-2566	0.804	1025	0.305	> 0.05		DRB*07:Year[^2]
NR DRB-Alleles	-0.005	0.074	-0.15	0.141	0.061	0.951	> 0.05		AA p-dist [Mean]	2.99	1293	0.455	5525	2312	0.021			AA p-dist [Sum]	0.082	0.221	-0.351	0.514	0.37	0.711	> 0.05		NR DRB-Alleles	0.006	0.059	-0.11	0.122	0.1	0.921	> 0.05		NR DRB-Alleles	0.093	0.223	-0.344	0.531	0.418	0.676	> 0.05		NR DRB-Alleles	-0.003	0.06	-0.121	0.115
NR DRB-Alleles:Year									AA p-dist [Mean]:Year	-0.666	1313	-3242	1909	0.507	0.612	> 0.05		AA p-dist [Sum]:Year									NR DRB-Alleles:Year									NR DRB-Alleles:Year									NR DRB-Alleles:Year
NR DRB-Alleles:Year[^2]									AA p-dist [Mean]:Year[^2]	-1962	3399	-8627	4702	0.577	0.564	> 0.05		AA p-dist [Sum]:Year[^2]	-0.529	0.817	-2131	1072	0.648	0.517	> 0.05		NR DRB-Alleles:Year[^2]									NR DRB-Alleles:Year[^2]	-0.202	0.545	-1.27	0.867	0.37	0.711	> 0.05		NR DRB-Alleles:Year[^2]
NeutralGenDiv	0.624	0.597	-0.547	1794	1044	0.296	> 0.05		NeutralGenDiv	0.645	0.619	-0.57	1859	1041	0.298	> 0.05		NeutralGenDiv	0.594	0.599	-0.581	1.77	0.991	0.321	> 0.05		NeutralGenDiv	0.496	0.576	-0.633	1625	0.861	0.389	> 0.05		NeutralGenDiv	0.526	0.583	-0.617	1669	0.901	0.367	> 0.05		NeutralGenDiv	0.588	0.598	-0.585	1761
Age [Death]	5033	0.373	4303	5764	13501	0	< 0.001		Age [Death]	5197	0.38	4451	5944	13653	0	< 0.001		Age [Death]	5.06	0.376	4324	5797	13.46	0	< 0.001		Age [Death]	5139	0.384	4386	5892	13375	0	< 0.001		Age [Death]	5109	0.375	4374	5844	13623	0	< 0.001		Age [Death]	5055	0.375	4319	5791
Sex [M]	0.246	0.282	-0.307	0.799	0.871	0.384	> 0.05		Sex [M]	0.325	0.28	-0.225	0.875	1158	0.247	> 0.05		Sex [M]	0.234	0.282	-0.32	0.787	0.828	0.407	> 0.05		Sex [M]	-0.027	0.31	-0.635	0.581	0.088	0.93	> 0.05		Sex [M]	0.216	0.293	-0.357	0.79	0.739	0.46	> 0.05		Sex [M]	0.249	0.282	-0.303	0.802
Sex [M]:SocStatus [Sub]	-0.709	0.339	-1374	-0.044	2.09	0.037	> 0.05		Sex [M]:SocStatus [Sub]	-0.834	0.34	-1501	-0.167	2451	0.014	> 0.05		Sex [M]:SocStatus [Sub]	-0.706	0.339	-1372	-0.041	2.08	0.038	> 0.05		Sex [M]:SocStatus [Sub]	-0.367	0.386	-1124	0.391	0.949	0.343	> 0.05		Sex [M]:SocStatus [Sub]	-0.655	0.358	-1358	0.048	1826	0.068	> 0.05		Sex [M]:SocStatus [Sub]	-0.714	0.339	-1379	-0.049
SocStatus [Sub]	-0.954	0.25	-1445	-0.463	3806	0	< 0.001		SocStatus [Sub]	-0.849	0.253	-1345	-0.354	3359	0.001	< 0.05		SocStatus [Sub]	-0.955	0.251	-1446	-0.463	3805	0	< 0.001		SocStatus [Sub]	-1.11	0.274	-1647	-0.572	4046	0	< 0.001		SocStatus [Sub]	-0.979	0.262	-1493	-0.466	3736	0	< 0.001		SocStatus [Sub]	-0.945	0.251	-1437	-0.453
Year	-0.731	0.148	-1022	-0.44	4926	0	< 0.001		Year	-0.611	0.269	-1138	-0.084	2272	0.023	< 0.05		Year	-0.739	0.149	-1032	-0.446	4949	0	< 0.001		Year	-0.306	0.213	-0.725	0.112	1434	0.151	> 0.05		Year	-0.678	0.158	-0.989	-0.368	4278	0	< 0.001		Year	-0.732	0.148	-1023	-0.442
Year[^2]	-0.033	0.145	-0.318	0.252	0.227	0.82	> 0.05		Year[^2]	0.286	0.581	-0.853	1424	0.492	0.623	> 0.05		Year[^2]	0.168	0.393	-0.603	0.939	0.427	0.67	> 0.05		Year[^2]	0.146	0.358	-0.556	0.847	0.407	0.684	> 0.05		Year[^2]	-0.096	0.408	-0.897	0.705	0.234	0.815	> 0.05		Year[^2]	-0.022	0.119	-0.254	0.211
b) MHC Sts and reproductive success (n = 1497 meerkats)
	Estimate	Std.Error	CI.2.5	CI.97.5	zvalue	p-value	adjusted p-value			Estimate	Std.Error	CI.2.5	CI.97.5	zvalue	p-value	adjusted p-value			Estimate	Std.Error	CI.2.5	CI.97.5	zvalue	p-value	adjusted p-value			Estimate	Std.Error	CI.2.5	CI.97.5	zvalue	p-value	adjusted p-value			Estimate	Std.Error	CI.2.5	CI.97.5	zvalue	p-value	adjusted p-value			Estimate	Std.Error	CI.2.5	CI.97.5
Intercept	2639	0.696	1273	4004	3787	0	< 0.001		Intercept	3272	0.736	1829	4714	4445	0	< 0.001		Intercept	3058	0.654	1776	4341	4674	0	< 0.001		Intercept	2678	0.688	1328	4027	3888	0	< 0.001		Intercept	2639	0.696	1273	4004	3787	0	< 0.001		Intercept	2617	0.668	1306	3927
									ST_01	-0.274	0.208	-0.682	0.135	1312	0.189	> 0.05		ST_02	-0.223	0.162	-0.541	0.095	1372	0.17	> 0.05		ST_03	0.048	0.123	-0.193	0.289	0.389	0.697	> 0.05		ST_04									ST_05	0.264	0.36	-0.441	0.969
									ST_01:Year	-0.886	0.331	-1535	-0.236	2672	0.008	< 0.05		ST_02:Year									ST_03:Year									ST_04:Year									ST_05:Year
									ST_01:Year[^2]	-0.053	0.292	-0.626	0.521	0.18	0.857	> 0.05		ST_02:Year[^2]	-0.707	0.298	-1292	-0.123	2372	0.018	> 0.05		ST_03:Year[^2]									ST_04:Year[^2]									ST_05:Year[^2]	-1046	1215	-3427	1336
NR DRB-STs	0.541	0.396	-0.236	1318	1365	0.172	> 0.05		NR DRB-STs	0.8	0.424	-0.032	1631	1884	0.06	> 0.05		NR DRB-STs	0.73	0.352	0.04	1421	2074	0.038	> 0.05		NR DRB-STs	0.567	0.385	-0.187	1321	1474	0.141	> 0.05		NR DRB-STs	0.541	0.396	-0.236	1318	1365	0.172	> 0.05		NR DRB-STs	0.365	0.406	-0.432	1161
NR DRB-STs:Year	-0.037	0.196	-0.42	0.347	0.187	0.852	> 0.05		NR DRB-STs:Year	0.176	0.387	-0.583	0.936	0.455	0.649	> 0.05		NR DRB-STs:Year									NR DRB-STs:Year	-0.026	0.167	-0.354	0.301	0.158	0.874	> 0.05		NR DRB-STs:Year	-2019	1.22	-4411	0.372	1655	0.098	> 0.05		NR DRB-STs:Year	-0.018	0.137	-0.287	0.252
NR DRB-STs:Year[^2]	-2019	1.22	-4411	0.372	1655	0.098	> 0.05		NR DRB-STs:Year[^2]	-2192	1.06	-4271	-0.112	2066	0.039	> 0.05		NR DRB-STs:Year[^2]	-2411	0.891	-4159	-0.664	2705	0.007	>0.05		NR DRB-STs:Year[^2]	-2.11	1149	-4363	0.142	1836	0.066	> 0.05		NR DRB-STs:Year[^2]	-0.037	0.196	-0.42	0.347	0.187	0.852	> 0.05		NR DRB-STs:Year[^2]	-1362	1312	-3935	1211
NeutralGenDiv	0.625	0.598	-0.548	1798	1044	0.296	> 0.05		NeutralGenDiv	0.449	0.566	-0.66	1558	0.793	0.428	> 0.05		NeutralGenDiv	0.5	0.579	-0.635	1634	0.863	0.388	> 0.05		NeutralGenDiv	0.592	0.599	-0.582	1766	0.988	0.323	> 0.05		NeutralGenDiv	0.625	0.598	-0.548	1798	1044	0.296	> 0.05		NeutralGenDiv	0.536	0.59	-0.621	1692
Age [Death]	5093	0.376	4355	5831	13.53	0	< 0.001		Age [Death]	5214	0.387	4454	5974	13454	0	< 0.001		Age [Death]	5165	0.381	4418	5912	13552	0	< 0.001		Age [Death]	5103	0.377	4364	5842	13533	0	< 0.001		Age [Death]	5093	0.376	4355	5831	13.53	0	< 0.001		Age [Death]	5083	0.375	4348	5817
Sex [M]	0.226	0.281	-0.325	0.778	0.805	0.421	> 0.05		Sex [M]	-0.042	0.311	-0.651	0.567	0.136	0.892	> 0.05		Sex [M]	0.113	0.315	-0.504	0.73	0.358	0.72	> 0.05		Sex [M]	0.23	0.281	-0.322	0.781	0.816	0.415	> 0.05		Sex [M]	0.226	0.281	-0.325	0.778	0.805	0.421	> 0.05		Sex [M]	0.212	0.282	-0.341	0.765
Sex [M]:SocStatus [Sub]	-0.724	0.34	-1391	-0.058	2.13	0.033	> 0.05		Sex [M]:SocStatus [Sub]	-0.389	0.388	-1.15	0.372	1001	0.317	> 0.05		Sex [M]:SocStatus [Sub]	-0.567	0.398	-1348	0.214	1424	0.155	> 0.05		Sex [M]:SocStatus [Sub]	-0.731	0.34	-1398	-0.064	2147	0.032	> 0.05		Sex [M]:SocStatus [Sub]	-0.724	0.34	-1391	-0.058	2.13	0.033	> 0.05		Sex [M]:SocStatus [Sub]	-0.699	0.341	-1369	-0.03
SocStatus [Sub]	-0.963	0.25	-1454	-0.472	3845	0	< 0.001		SocStatus [Sub]	-1104	0.272	-1639	-0.57	4051	0	< 0.001		SocStatus [Sub]	-1.03	0.276	-1571	-0.489	3729	0	< 0.001		SocStatus [Sub]	-0.959	0.25	-1451	-0.468	3827	0	< 0.001		SocStatus [Sub]	-0.963	0.25	-1454	-0.472	3845	0	< 0.001		SocStatus [Sub]	-0.984	0.253	-1.48	-0.489
Year	-0.794	0.182	-1151	-0.437	4358	0	< 0.001		Year	-0.233	0.339	-0.898	0.433	0.686	0.493	> 0.05		Year	-0.481	0.199	-0.872	-0.09	2412	0.016	< 0.05		Year	-0.794	0.174	-1137	-0.452	4551	0	< 0.001		Year	-0.794	0.182	-1151	-0.437	4358	0	< 0.001		Year	-0.756	0.173	-1095	-0.417
Year[^2]	-1105	0.688	-2454	0.244	1605	0.108	> 0.05		Year[^2]	-1178	0.653	-2.46	0.103	1803	0.071	> 0.05		Year[^2]	-1355	0.521	-2377	-0.333	2.6	0.009	> 0.05		Year[^2]	-1157	0.652	-2434	0.121	1774	0.076	> 0.05		Year[^2]	-1105	0.688	-2454	0.244	1605	0.108	> 0.05		Year[^2]	-0.652	0.803	-2226	0.922
c) MHC Haplotypes and reproductive success (n=714 meerkats)
	Estimate	Std.Error	CI.2.5	CI.97.5	zvalue	p-value	adjusted p-value			Estimate	Std.Error	CI.2.5	CI.97.5	zvalue	p-value	adjusted p-value
Intercept	1635	0.601	0.456	2814	2718	0.007	< 0.01		Intercept	1606	0.605	0.419	2794	2652	0.008	< 0.01
									F	0.372	0.483	-0.576	1319	0.768	0.442	> 0.05
									F:Year	-0.025	0.201	-0.42	0.37	0.125	0.9	> 0.05
									F:Year[^2]	-1441	1627	-4632	1.75	0.885	0.376	> 0.05
HaplotpyDiv [Hom]	0.033	0.121	-0.205	0.27	0.271	0.787	> 0.05		HaplotpyDiv [Hom]	0.037	0.127	-0.213	0.287	0.289	0.773	> 0.05
HaplotpyDiv [Hom]:Year									HaplotpyDiv [Hom]:Year
HaplotpyDiv [Hom]:Year[^2]									HaplotpyDiv [Hom]:Year[^2]
NeutralGenDiv	1188	0.585	0.04	2337	2028	0.043	< 0.05		NeutralGenDiv	1212	0.589	0.055	2369	2053	0.04	< 0.05
Age [Death]	4049	0.353	3356	4743	11444	0	< 0.001		Age [Death]	4082	0.355	3385	4779	11477	0	< 0.001
Sex [M]	0.061	0.174	-0.28	0.403	0.353	0.724	> 0.05		Sex [M]	0.063	0.176	-0.283	0.409	0.359	0.72	> 0.05
Sex [M]:SocStatus [Sub]	-0.104	0.262	-0.618	0.411	0.395	0.693	> 0.05		Sex [M]:SocStatus [Sub]	-0.109	0.27	-0.639	0.42	0.405	0.686	> 0.05
SocStatus [Sub]	-1229	0.242	-1703	-0.754	5072	0	< 0.001		SocStatus [Sub]	-1235	0.245	-1715	-0.755	5042	0	< 0.001
Year	-0.738	0.171	-1075	-0.402	4307	0	< 0.001		Year	-0.754	0.175	-1097	-0.412	4315	0	< 0.001
Year[^2]	-0.017	0.15	-0.312	0.278	0.111	0.912	> 0.05		Year[^2]	0.091	0.311	-0.52	0.701	0.291	0.771	> 0.05
[truncated: 11 more columns]

## Sheet: Supplementary Tables 14
Supplementary Tables 14. Excluding individuals carrying allele DRB*13. Final model based on the averaged results of the most competitive models (<ΔAIC<2.00) testing what factors influence TB susceptibility; each response variable was tested in a set of models that included alleles/STs/haplotypes seperately; p-values were corrected for multiple testing and shown in brackets. Greyed out cells indic…
a) TB susceptibility
MHC alleles and TB susceptibility (n = 1357 meerkats, 341 TB positive)
	Estimate	Std.Error	CI.2.5	CI.97.5	zvalue	p-value	adjusted p-value			Estimate	Std.Error	CI.2.5	CI.97.5	zvalue	p-value	adjusted p-value			Estimate	Std.Error	CI.2.5	CI.97.5	zvalue	p-value	adjusted p-value
Intercept	-0.666	0.356	-1364	0.031	1872	0.061	> 0.05		Intercept	-0.63	0.443	-1499	0.239	1.42	0.156	> 0.05		Intercept	-0.563	0.459	-1464	0.338	1225	0.22	> 0.05
NR DRB-Alleles	-0.376	0.159	-0.688	-0.063	2355	0.019	> 0.05		AA p-dist [Mean]	0.29	0.778	-1236	1817	0.373	0.709	> 0.05		AA p-dist [Sum]	-0.189	0.209	-0.6	0.222	0.902	0.367	> 0.05
NR DRB-Alleles:Year	0.024	0.126	-0.223	0.27	0.188	0.851	> 0.05		AA p-dist [Mean]:Year	0.029	0.395	-0.746	0.805	0.074	0.941	> 0.05		AA p-dist [Sum]:Year
NR DRB-Alleles:Year[^2]									AA p-dist [Mean]:Year[^2]	-2913	3274	-9333	3506	0.889	0.374	> 0.05		AA p-dist [Sum]:Year[^2]	0.043	0.255	-0.456	0.543	0.171	0.865	> 0.05
NeutralGenDiv	0.143	0.322	-0.488	0.774	0.443	0.658	> 0.05		NeutralGenDiv	0.235	0.402	-0.554	1024	0.584	0.559	> 0.05		NeutralGenDiv	0.265	0.421	-0.559	1.09	0.631	0.528	> 0.05
Age [Death]	0.009	0.094	-0.175	0.194	0.1	0.92	> 0.05		Age [Death]	0.006	0.072	-0.135	0.147	0.082	0.934	> 0.05		Age [Death]	0.01	0.088	-0.162	0.181	0.112	0.911	> 0.05
Sex [M]	-0.029	0.082	-0.189	0.131	0.351	0.726	> 0.05		Sex [M]	-0.086	0.131	-0.342	0.171	0.653	0.514	> 0.05		Sex [M]	-0.094	0.134	-0.357	0.169	0.699	0.485	> 0.05
SocStatus [Sub]	-0.964	0.156	-1.27	-0.659	6186	0	< 0.001		SocStatus [Sub]	-1019	0.158	-1328	-0.709	6451	0	< 0.001		SocStatus [Sub]	-1.01	0.159	-1322	-0.699	6349	0	< 0.001
Year	1117	0.145	0.833	1401	7701	0	< 0.001		Year	1454	0.168	1124	1784	8639	0	< 0.001		Year	1422	0.156	1116	1727	9.12	0	< 0.001
Year[^2]	0.009	0.087	-0.161	0.18	0.107	0.915	> 0.05		Year[^2]	0.135	0.517	-0.878	1149	0.262	0.794	> 0.05		Year[^2]	-0.227	0.313	-0.84	0.386	0.727	0.467	> 0.05
b) TB resilience
MHC alleles and TB resilience (n=341 TB positive meerkats)
	Estimate	Std.Error	CI.2.5	CI.97.5	zvalue	p-value	adjusted p-value			Estimate	Std.Error	CI.2.5	CI.97.5	zvalue	p-value	adjusted p-value			Estimate	Std.Error	CI.2.5	CI.97.5	zvalue	p-value	adjusted p-value
Intercept	0.477	0.083	0.314	0.64	5729	0	< 0.001		Intercept	0.471	0.092	0.29	0.652	5108	0	< 0.001		Intercept	0.474	0.081	0.314	0.634	5814	0	< 0.001
NR DRB-Alleles	0.004	0.02	-0.036	0.044	0.183	0.855	> 0.05		AA p-dist [Mean]	-0.009	0.21	-0.422	0.404	0.042	0.966	> 0.05		AA p-dist [Sum]	0.004	0.022	-0.038	0.047	0.202	0.84	> 0.05
NR DRB-Alleles:Year									AA p-dist [Mean]:Year	0.312	0.622	-0.909	1533	0.501	0.616	> 0.05		AA p-dist [Sum]:Year
NR DRB-Alleles:Year[^2]									AA p-dist [Mean]:Year[^2]	0.05	0.197	-0.338	0.437	0.251	0.802	> 0.05		AA p-dist [Sum]:Year[^2]
NeutralGenDiv	0.024	0.072	-0.118	0.166	0.325	0.745	> 0.05		NeutralGenDiv	0.032	0.083	-0.132	0.196	0.383	0.702	> 0.05		NeutralGenDiv	0.023	0.072	-0.118	0.165	0.325	0.746	> 0.05
Sex [M]	-0.055	0.044	-0.141	0.031	1247	0.213	> 0.05		Sex [M]	-0.064	0.043	-0.149	0.02	1495	0.135	> 0.05		Sex [M]	-0.055	0.044	-0.141	0.031	1.25	0.211	> 0.05
SocStatus [Sub]	-0.196	0.041	-0.276	-0.116	4813	0	< 0.001		SocStatus [Sub]	-0.194	0.041	-0.274	-0.114	4747	0	< 0.001		SocStatus [Sub]	-0.196	0.041	-0.276	-0.116	4818	0	< 0.001
Year	0.174	0.052	0.071	0.277	3.3	0.001	< 0.01		Year	0.165	0.059	0.049	0.281	2788	0.005	< 0.01		Year	0.174	0.052	0.071	0.277	3303	0.001	< 0.01
Year[^2]	-0.219	0.087	-0.391	-0.048	2502	0.012	< 0.05		Year[^2]	-0.263	0.125	-0.508	-0.018	2107	0.035	< 0.05		Year[^2]	-0.22	0.087	-0.392	-0.048	2506	0.012	< 0.05
c) TB progression
MHC alleles and TB progression (n=11 732 meerkat peridos, 1385 meerkats)
	Estimate	Std.Error	CI.2.5	CI.97.5	zvalue	p-value	adjusted p-value			Estimate	Std.Error	CI.2.5	CI.97.5	zvalue	p-value	adjusted p-value			Estimate	Std.Error	CI.2.5	CI.97.5	zvalue	p-value	adjusted p-value
Nr DRB-Alleles	-0.108	0.204	-0.507	0.292	0.527	0.598	> 0.05		AA p-dist [Mean]	0.946	0.767	-0.557	2449	1233	0.217	> 0.05		AA p-dist [Sum]	-0.141	0.169	-0.473	0.191	0.833	0.405	> 0.05
NR DRB-Alleles:Year	-0.004	0.082	-0.166	0.157	0.051	0.96	> 0.05		AA p-dist [Mean]:Year									AA p-dist [Sum]:Year	-0.018	0.146	-0.305	0.269	0.126	0.9	> 0.05
NR DRB-Alleles:Year[^2]	-0.055	0.25	-0.544	0.434	0.221	0.825	> 0.05		AA p-dist [Mean]:Year[^2]	-6499	1859	-10142	-2856	3496	0	< 0.01		AA p-dist [Sum]:Year[^2]	-0.108	0.227	-0.553	0.336	0.478	0.633	> 0.05
NeutralGenDiv	0.121	0.27	-0.409	0.651	0.449	0.654	> 0.05		NeutralGenDiv	0.112	0.26	-0.398	0.623	0.432	0.666	> 0.05		NeutralGenDiv	0.143	0.29	-0.426	0.712	0.491	0.623	> 0.05
Age									Age									Age
Sex [M]	-0.002	0.03	-0.06	0.056	0.079	0.937	> 0.05		Sex [M]	-0.003	0.034	-0.07	0.065	0.08	0.936	> 0.05		Sex [M]	-0.001	0.022	-0.045	0.043	0.051	0.959	> 0.05
SocStatus [Sub]	0.187	0.125	-0.057	0.431	1.5	0.134	> 0.05		SocStatus [Sub]	0.173	0.127	-0.075	0.422	1368	0.171	> 0.05		SocStatus [Sub]	0.197	0.125	-0.049	0.442	1567	0.117	> 0.05
SocGroupSize	-0.072	0.008	-0.087	-0.057	9335	0	< 0.001		SocGroupSize	-0.072	0.008	-0.087	-0.057	9306	0	< 0.001		SocGroupSize	-0.073	0.008	-0.088	-0.057	9392	0	< 0.001
PopDensity	-0.004	0.016	-0.035	0.027	0.263	0.793	> 0.05		PopDensity	-0.006	0.019	-0.043	0.031	0.321	0.748	> 0.05		PopDensity	-0.004	0.015	-0.033	0.026	0.245	0.807	> 0.05
Rainfall	0.309	0.139	0.036	0.582	2222	0.026	< 0.05		Rainfall	0.309	0.14	0.034	0.583	2205	0.027	< 0.05		Rainfall	0.311	0.139	0.039	0.583	2239	0.025	< 0.05
Temperature	0.789	0.2	0.397	1181	3946	0	< 0.001		Temperature	0.784	0.2	0.392	1175	3926	0	< 0.001		Temperature	0.791	0.2	0.4	1182	3963	0	< 0.001
Season [Jan-Mar]	0.213	0.15	-0.081	0.506	1.42	0.156	> 0.05		Season [Jan-Mar]	0.212	0.152	-0.086	0.51	1395	0.163	> 0.05		Season [Jan-Mar]	0.22	0.147	-0.068	0.507	1495	0.135	> 0.05
Season [Jul-Sep]	-0.119	0.154	-0.421	0.182	0.775	0.438	> 0.05		Season [Jul-Sep]	-0.116	0.153	-0.416	0.184	0.757	0.449	> 0.05		Season [Jul-Sep]	-0.124	0.155	-0.428	0.18	0.801	0.423	> 0.05
Season [Oct-Dec]	-0.1	0.152	-0.397	0.197	0.661	0.509	> 0.05		Season [Oct-Dec]	-0.094	0.15	-0.389	0.2	0.628	0.53	> 0.05		Season [Oct-Dec]	-0.106	0.153	-0.406	0.194	0.691	0.49	> 0.05
Year	0.529	0.181	0.175	0.883	2928	0.003	< 0.01		Year	0.561	0.176	0.215	0.906	3181	0.001	< 0.01		Year	0.581	0.197	0.195	0.967	2951	0.003	< 0.01
Year[^2]	-1018	0.386	-1774	-0.261	2636	0.008	< 0.05		Year[^2]	0.274	0.35	-0.411	0.96	0.785	0.433	> 0.05		Year[^2]	-0.654	0.271	-1184	-0.123	2416	0.016	< 0.05
