# Supplementary material for: Twenty years of tuberculosis-driven selection shaped the evolution of the meerkat major histocompatibility complex
Source: Nat Ecol Evol. 2025 Aug 25;9(11):2161–72. doi: 10.1038/s41559-025-02837-x (PMC12592209; doi:10.1038/s41559-025-02837-x)
Supplement: Supplementary file 7 — Statistical source data. [file 41559_2025_2837_MOESM7_ESM.xlsx]

## Sheet: Supp_Fig1AB
Sex	Dominance	TB	Mean_LRS	se_LRS	Mean_Life_expectancy (Years	SD_life_expectancy
F	0	0	0.321513	0.049096	1.62473	0.0538243
F	0	1	0.347458	0.0533295	1.9294	0.0511914
F	1	0	9.24638	1.66574	4.23141	0.252153
F	1	1	6.7971	1.48373	3.96326	0.267775
M	0	0	0.258189	0.054598	1.63805	0.0496532
M	0	1	0.178344	0.0380153	1.74507	0.039159
M	1	0	5.74419	1.10603	4.34188	0.21461
M	1	1	2.46429	0.595247	3.56664	0.190654
