# Supplementary material for: Twenty years of tuberculosis-driven selection shaped the evolution of the meerkat major histocompatibility complex
Source: Nat Ecol Evol. 2025 Aug 25;9(11):2161–72. doi: 10.1038/s41559-025-02837-x (PMC12592209; doi:10.1038/s41559-025-02837-x)
Supplement: Supplementary file 8 — Statistical source data. [file 41559_2025_2837_MOESM8_ESM.xlsx]

## Sheet: Supp_Fig2A
Allele	abundance	number	Marker	Allele_plot	frequency
ST_1	933	1567	ST	ST01	0.595405
ST_11	31	1567	ST	ST11	0.019783
ST_10	134	1567	ST	ST10	0.0855137
ST_12	24	1567	ST	ST12	0.0153159
ST_2	827	1567	ST	ST02	0.52776
ST_3	359	1567	ST	ST03	0.2291
ST_4	344	1567	ST	ST04	0.219528
ST_5	244	1567	ST	ST05	0.155712
ST_6	205	1567	ST	ST06	0.130823
ST_7	198	1567	ST	ST07	0.126356
ST_8	198	1567	ST	ST08	0.126356
ST_9	151	1567	ST	ST09	0.0963625

## Sheet: Supp_Fig2B
Allele	abundance	number	Marker	Allele_plot	frequency
B	222	741	Hplt	B	0.299595
E	146	741	Hplt	E	0.197031
F	68	741	Hplt	F	0.0917679
G	56	741	Hplt	G	0.0755735
I	37	741	Hplt	I	0.0499325
J	30	741	Hplt	J	0.0404858
N	17	741	Hplt	N	0.022942
Q	12	741	Hplt	Q	0.0161943
S	9	741	Hplt	S	0.0121457
T	6	741	Hplt	T	0.00809717
