# Supplementary material for: Twenty years of tuberculosis-driven selection shaped the evolution of the meerkat major histocompatibility complex
Source: Nat Ecol Evol. 2025 Aug 25;9(11):2161–72. doi: 10.1038/s41559-025-02837-x (PMC12592209; doi:10.1038/s41559-025-02837-x)
Supplement: Supplementary file 9 — Statistical source data. [file 41559_2025_2837_MOESM9_ESM.xlsx]

## Sheet: Supp_Fig3A
year	Asterisks	Allele	effects_rounded	Allele_name	Allele_plot	association
1999	NA	ST_1	-0.007	ST_01	ST01	n. s.
1999	NA	ST_2	-0.001	ST_02	ST02	n. s.
1999	NA	ST_3	0.017	ST_03	ST03	n. s.
1999	NA	ST_4	-0.008	ST_04	ST04	n. s.
1999	NA	ST_5	0.004	ST_05	ST05	n. s.
1999	NA	ST_9	0.004	ST_09	ST09	n. s.
2000	NA	ST_1	-0.001	ST_01	ST01	n. s.
2000	NA	ST_2	-0.005	ST_02	ST02	n. s.
2000	NA	ST_3	0.007	ST_03	ST03	n. s.
2000	NA	ST_4	-0.016	ST_04	ST04	n. s.
2000	NA	ST_5	0.001	ST_05	ST05	n. s.
2000	NA	ST_9	0.001	ST_09	ST09	n. s.
2001	NA	ST_1	-0.012	ST_01	ST01	n. s.
2001	NA	ST_2	-0.022	ST_02	ST02	n. s.
2001	NA	ST_3	0.009	ST_03	ST03	n. s.
2001	*	ST_4	-0.018	ST_04	ST04	negative
2001	NA	ST_5	-0.001	ST_05	ST05	n. s.
2001	NA	ST_9	-0.001	ST_09	ST09	n. s.
2002	*	ST_1	-0.023	ST_01	ST01	negative
2002	***	ST_2	-0.037	ST_02	ST02	negative
2002	NA	ST_3	0.011	ST_03	ST03	n. s.
2002	*	ST_4	-0.014	ST_04	ST04	negative
2002	NA	ST_5	-0.002	ST_05	ST05	n. s.
2002	NA	ST_9	-0.002	ST_09	ST09	n. s.
2003	*	ST_1	-0.02	ST_01	ST01	negative
2003	**	ST_2	-0.03	ST_02	ST02	negative
2003	*	ST_3	0.019	ST_03	ST03	positive
2003	*	ST_4	-0.016	ST_04	ST04	negative
2003	NA	ST_5	0.001	ST_05	ST05	n. s.
2003	NA	ST_9	0.001	ST_09	ST09	n. s.
2004	NA	ST_1	-0.01	ST_01	ST01	n. s.
2004	NA	ST_2	-0.015	ST_02	ST02	n. s.
2004	NA	ST_3	0.015	ST_03	ST03	n. s.
2004	*	ST_4	-0.023	ST_04	ST04	negative
2004	NA	ST_5	0.002	ST_05	ST05	n. s.
2004	NA	ST_9	0.008	ST_09	ST09	n. s.
2005	NA	ST_1	-0.004	ST_01	ST01	n. s.
2005	NA	ST_2	0.007	ST_02	ST02	n. s.
2005	NA	ST_3	-0.001	ST_03	ST03	n. s.
2005	*	ST_4	-0.021	ST_04	ST04	negative
2005	NA	ST_5	-0.002	ST_05	ST05	n. s.
2005	NA	ST_9	0.01	ST_09	ST09	n. s.
2006	NA	ST_1	-0.003	ST_01	ST01	n. s.
2006	NA	ST_2	0.01	ST_02	ST02	n. s.
2006	NA	ST_3	0	ST_03	ST03	n. s.
2006	**	ST_4	-0.029	ST_04	ST04	negative
2006	NA	ST_5	0.002	ST_05	ST05	n. s.
2006	*	ST_9	0.013	ST_09	ST09	positive
2007	NA	ST_1	0.009	ST_01	ST01	n. s.
2007	NA	ST_2	0.022	ST_02	ST02	n. s.
2007	NA	ST_3	0.001	ST_03	ST03	n. s.
2007	NA	ST_4	-0.024	ST_04	ST04	n. s.
2007	NA	ST_5	-0.001	ST_05	ST05	n. s.
2007	NA	ST_9	0.012	ST_09	ST09	n. s.
2008	NA	ST_1	-0.008	ST_01	ST01	n. s.
2008	NA	ST_2	-0.004	ST_02	ST02	n. s.
2008	NA	ST_3	0.002	ST_03	ST03	n. s.
2008	NA	ST_4	0.005	ST_04	ST04	n. s.
2008	NA	ST_5	0.02	ST_05	ST05	n. s.
2008	NA	ST_9	0.018	ST_09	ST09	n. s.
2009	NA	ST_1	-0.018	ST_01	ST01	n. s.
2009	NA	ST_2	0	ST_02	ST02	n. s.
2009	NA	ST_3	0.007	ST_03	ST03	n. s.
2009	NA	ST_4	-0.01	ST_04	ST04	n. s.
2009	NA	ST_5	0.011	ST_05	ST05	n. s.
2009	NA	ST_9	0.01	ST_09	ST09	n. s.
2010	*	ST_1	-0.034	ST_01	ST01	negative
2010	NA	ST_2	-0.014	ST_02	ST02	n. s.
2010	NA	ST_3	-0.003	ST_03	ST03	n. s.
2010	NA	ST_4	-0.009	ST_04	ST04	n. s.
2010	NA	ST_5	0.005	ST_05	ST05	n. s.
2010	NA	ST_9	0.006	ST_09	ST09	n. s.
2011	*	ST_1	-0.034	ST_01	ST01	negative
2011	NA	ST_2	-0.02	ST_02	ST02	n. s.
2011	NA	ST_3	0.012	ST_03	ST03	n. s.
2011	NA	ST_4	-0.013	ST_04	ST04	n. s.
2011	NA	ST_5	0.007	ST_05	ST05	n. s.
2011	NA	ST_9	0.008	ST_09	ST09	n. s.
2012	**	ST_1	-0.035	ST_01	ST01	negative
2012	NA	ST_2	-0.022	ST_02	ST02	n. s.
2012	NA	ST_3	0.017	ST_03	ST03	n. s.
2012	NA	ST_4	-0.011	ST_04	ST04	n. s.
2012	NA	ST_5	0.008	ST_05	ST05	n. s.
2012	NA	ST_9	0.012	ST_09	ST09	n. s.
2013	NA	ST_1	-0.016	ST_01	ST01	n. s.
2013	NA	ST_2	-0.011	ST_02	ST02	n. s.
2013	NA	ST_3	0.016	ST_03	ST03	n. s.
2013	NA	ST_4	-0.008	ST_04	ST04	n. s.
2013	NA	ST_5	0.003	ST_05	ST05	n. s.
2013	NA	ST_9	0.001	ST_09	ST09	n. s.
2014	NA	ST_1	-0.017	ST_01	ST01	n. s.
2014	NA	ST_2	-0.012	ST_02	ST02	n. s.
2014	NA	ST_3	0.015	ST_03	ST03	n. s.
2014	NA	ST_4	0.008	ST_04	ST04	n. s.
2014	*	ST_5	-0.023	ST_05	ST05	negative
2014	NA	ST_9	-0.008	ST_09	ST09	n. s.
2015	NA	ST_1	-0.021	ST_01	ST01	n. s.
2015	NA	ST_2	-0.021	ST_02	ST02	n. s.
2015	NA	ST_3	0.011	ST_03	ST03	n. s.
2015	NA	ST_4	0.015	ST_04	ST04	n. s.
2015	NA	ST_5	-0.003	ST_05	ST05	n. s.
2015	NA	ST_9	-0.004	ST_09	ST09	n. s.
2016	NA	ST_1	-0.02	ST_01	ST01	n. s.
2016	**	ST_2	-0.045	ST_02	ST02	negative
2016	NA	ST_3	-0.011	ST_03	ST03	n. s.
2016	***	ST_4	0.048	ST_04	ST04	positive
2016	NA	ST_5	-0.006	ST_05	ST05	n. s.
2016	NA	ST_9	-0.014	ST_09	ST09	n. s.
2017	NA	ST_1	-0.03	ST_01	ST01	n. s.
2017	NA	ST_2	-0.036	ST_02	ST02	n. s.
2017	*	ST_3	-0.038	ST_03	ST03	negative
2017	*	ST_4	0.048	ST_04	ST04	positive
2017	*	ST_5	-0.048	ST_05	ST05	negative
2017	**	ST_9	-0.047	ST_09	ST09	negative
2018	NA	ST_1	0.002	ST_01	ST01	n. s.
2018	NA	ST_2	-0.005	ST_02	ST02	n. s.
2018	***	ST_3	-0.063	ST_03	ST03	negative
2018	NA	ST_4	0.035	ST_04	ST04	n. s.
2018	NA	ST_5	-0.035	ST_05	ST05	n. s.
2018	**	ST_9	-0.052	ST_09	ST09	negative
2019	NA	ST_1	-0.001	ST_01	ST01	n. s.
2019	NA	ST_2	0.032	ST_02	ST02	n. s.
2019	NA	ST_3	0.008	ST_03	ST03	n. s.
2019	*	ST_4	-0.04	ST_04	ST04	negative
2019	**	ST_5	-0.055	ST_05	ST05	negative
2019	**	ST_9	-0.048	ST_09	ST09	negative
2020	NA	ST_1	-0.034	ST_01	ST01	n. s.
2020	NA	ST_2	-0.001	ST_02	ST02	n. s.
2020	*	ST_3	0.044	ST_03	ST03	positive
2020	*	ST_4	-0.047	ST_04	ST04	negative
2020	*	ST_5	-0.039	ST_05	ST05	negative
2020	NA	ST_9	-0.03	ST_09	ST09	n. s.

## Sheet: Supp_Fig3B
Predictor	Estimate	Std.Error	CI.2.5	CI.97.5	p-value	significance
Intercept	-0.24	0.455	-1132	0.653	0.599	ns
ST04	-0.912	0.239	-1.38	-0.444	0	neg
ST04:Year	0.073	0.228	-0.374	0.52	0.75	ns
ST04:Year[^2]	2381	0.578	1247	3516	0	pos
NR DRB-STs	0.155	0.254	-0.344	0.654	0.543	ns
NR DRB-STs:Year	-0.049	0.195	-0.431	0.333	0.802	ns
NR DRB-STs:Year[^2]	-1847	0.679	-3179	-0.515	0.007	neg
NeutralGenDiv	0.259	0.404	-0.533	1051	0.522	ns
Age [Death]	0.041	0.146	-0.246	0.327	0.781	ns
Sex [M]	-0.02	0.069	-0.155	0.115	0.774	ns
SocStatus [Sub]	-1062	0.16	-1375	-0.748	0	neg
Year	1.3	0.182	0.943	1658	0	pos
Year[^2]	-2106	0.469	-3026	-1185	0	neg

## Sheet: Supp_Fig3C
ID_Metadata	TB	ST_4	final_year
F_874	1	1	1999
M_547	1	0	1999
M_496	1	0	1999
M_917	1	0	1999
M_950	1	0	1999
M_680	0	0	1999
M_1397	0	1	1999
F_1168	0	1	2003
F_125	0	0	2004
F_611	0	0	2000
F_522	0	0	2000
F_805	0	0	2000
F_1184	1	0	1999
F_1172	0	0	2000
F_188	0	0	2000
F_1272	0	0	1999
F_414	0	0	1999
F_728	0	0	2000
F_1190	0	0	2001
F_1136	0	0	2002
F_839	0	0	1999
F_1047	0	0	2000
F_831	0	1	2001
F_340	0	1	2000
F_301	0	1	2000
F_895	0	1	1999
F_372	0	0	2002
F_370	0	0	2002
F_644	0	1	2002
F_819	0	0	2003
F_957	0	0	2003
F_912	0	0	2003
F_1068	0	1	2003
F_307	0	0	2007
F_1102	0	0	2002
F_14	0	0	2003
F_559	0	0	2003
F_823	0	0	2002
F_678	0	1	2003
F_638	0	0	2004
F_1170	0	0	2004
F_1217	0	0	2002
F_1122	0	0	2003
F_156	0	0	2006
F_948	0	0	2006
F_106	0	0	2007
F_730	0	0	2005
F_746	0	0	2005
F_1246	0	0	2005
F_503	0	0	2007
F_793	1	0	2007
F_1059	0	0	2007
M_1527	0	0	1999
M_104	0	0	2000
M_843	1	0	2005
M_952	0	0	2003
M_463	1	0	2005
M_729	0	0	2000
M_998	0	0	1999
M_850	0	0	2003
M_121	0	0	2000
M_130	0	0	1999
M_1217	0	1	2002
M_1121	0	0	1999
M_705	0	0	2000
M_230	0	0	1999
M_960	0	0	2003
M_27	0	0	2002
M_760	1	0	2001
M_1609	0	0	1999
M_949	0	0	2002
M_618	0	0	2003
M_1055	1	0	2007
M_204	0	1	2004
M_1303	0	0	2004
M_345	0	0	2002
M_1213	0	0	2003
M_615	0	1	2001
M_1109	0	1	2004
M_1487	0	1	2007
M_734	0	1	2003
M_449	0	0	2003
M_246	0	0	2002
M_1571	0	0	2004
M_94	0	0	2003
M_1439	0	1	2004
M_915	1	0	2004
M_320	0	0	2004
M_377	0	0	2006
M_80	0	1	2006
M_453	0	0	2003
M_1369	0	0	2004
M_1094	0	0	2005
M_1066	1	0	2009
M_240	1	0	2009
M_1557	0	0	2006
M_528	0	0	2007
M_1363	0	0	2006
M_336	0	0	2006
M_1209	1	0	2009
M_747	1	0	2008
M_1234	1	0	2007
M_557	1	0	2007
M_1175	1	0	2009
F_593	0	0	2004
F_800	1	0	2004
F_1237	0	0	2003
F_98	0	0	2003
F_294	0	0	2003
F_1083	0	0	2004
F_203	0	0	2003
F_1133	1	0	2005
F_1055	0	0	2005
F_320	0	0	2005
F_606	1	0	2005
F_629	1	0	2005
F_149	0	0	2006
F_351	0	0	2005
F_155	0	0	2005
F_308	0	0	2004
F_879	0	0	2005
F_801	0	0	2007
F_1229	1	0	2008
F_283	0	1	2007
F_994	0	0	2007
F_90	1	1	2008
M_478	0	0	2003
M_1555	0	0	2003
M_35	0	0	2003
M_1161	1	0	2004
M_1188	0	0	2004
M_267	0	0	2003
M_231	0	0	2003
M_620	0	0	2004
M_1237	0	0	2005
M_923	0	0	2005
M_697	1	0	2006
M_375	1	0	2007
M_1530	1	0	2006
M_87	0	0	2006
M_256	0	0	2006
M_872	0	1	2006
M_337	1	0	2007
M_1301	0	0	2007
M_235	0	1	2007
M_1079	0	1	2007
M_289	0	1	2007
M_1264	0	0	2007
M_882	1	1	2008
F_913	0	0	2000
F_474	0	0	2002
F_758	0	0	2004
F_131	1	0	2007
F_643	1	0	2006
M_1622	0	0	2003
M_1552	0	1	2005
M_521	1	0	2003
M_1387	0	0	2005
M_1419	0	0	2005
M_781	1	0	2007
M_490	1	0	2007
F_956	1	0	2013
F_829	0	0	2006
F_270	0	0	2009
F_1026	0	0	2006
F_213	0	1	2007
F_573	0	0	2007
F_78	0	0	2008
F_550	0	1	2009
F_744	0	1	2009
F_1096	0	0	2007
F_844	0	0	2007
F_144	0	0	2009
F_391	1	0	2009
M_55	0	0	2007
M_504	0	1	2007
M_1624	0	0	2007
M_1244	0	0	2007
M_1181	0	0	2006
M_1590	0	0	2007
M_863	0	1	2007
M_1326	0	0	2007
M_560	0	0	2006
M_107	0	1	2007
M_1171	0	0	2007
M_1152	0	0	2007
M_12	0	1	2007
F_310	0	0	2002
F_288	0	0	2002
F_1093	1	0	2003
F_1231	0	0	2003
F_774	0	0	2003
F_548	0	0	2003
F_813	0	0	2004
F_890	0	0	2008
F_886	0	0	2004
F_1247	0	0	2006
F_1105	0	0	2004
F_827	0	0	2004
F_408	1	0	2006
F_562	0	0	2006
F_179	0	0	2007
F_443	0	0	2015
M_710	0	0	2003
M_803	0	0	2001
M_489	1	0	2004
M_1591	0	0	2003
M_264	0	0	2003
M_394	0	0	2004
M_163	0	0	2004
M_904	0	0	2002
M_187	0	0	2002
M_866	0	0	2004
M_86	0	0	2002
M_848	0	0	2003
M_1239	0	0	2004
M_1565	0	0	2003
M_1218	0	0	2004
M_41	0	0	2011
M_1523	0	0	2009
M_693	0	0	2007
M_1087	0	0	2011
F_779	0	0	2001
F_595	0	0	2005
F_741	1	0	2005
F_1197	0	0	2002
F_483	1	0	2003
F_1043	0	0	2003
F_128	0	0	2003
F_724	1	0	2006
F_998	0	1	2004
F_374	0	0	2004
F_1288	0	0	2004
F_150	0	0	2004
F_872	0	0	2002
F_1254	0	0	2004
F_356	0	0	2004
F_258	0	0	2003
F_133	0	0	2004
F_420	0	0	2004
F_732	0	0	2004
F_570	1	0	2009
F_226	0	0	2006
F_454	0	0	2006
F_96	0	0	2006
F_1031	0	0	2006
F_118	0	0	2005
F_1166	0	0	2008
F_761	0	0	2006
F_208	0	0	2007
F_202	0	0	2006
F_538	0	0	2006
F_432	0	0	2008
F_977	0	0	2007
F_11	0	0	2006
F_304	1	0	2009
F_191	1	0	2009
F_586	0	0	2007
F_267	0	0	2008
M_108	1	0	2002
M_712	0	0	2002
M_154	0	0	2002
M_538	0	0	2002
M_534	0	0	2003
M_763	0	0	2003
M_1592	0	0	2003
M_1435	0	0	2003
M_757	0	0	2003
M_664	0	0	2003
M_207	0	0	2006
M_823	0	1	2006
M_1466	0	0	2006
M_174	0	0	2004
M_876	1	0	2006
M_1448	0	0	2007
M_1026	0	0	2008
M_175	0	0	2008
M_873	0	0	2008
M_934	1	0	2009
F_279	0	0	2004
F_244	0	0	2003
F_130	0	0	2003
F_375	0	0	2003
F_2	0	0	2003
F_99	0	0	2003
F_674	0	1	2003
F_139	0	0	2004
F_607	0	0	2003
F_1037	0	0	2003
F_187	0	0	2003
F_87	0	0	2003
F_600	0	0	2003
F_633	0	0	2003
F_1222	0	0	2004
F_104	1	0	2006
F_549	1	0	2005
F_489	0	0	2005
F_527	0	0	2006
F_871	0	0	2005
F_921	0	0	2005
F_699	0	0	2005
F_1199	0	0	2010
F_693	0	0	2007
F_1176	0	0	2007
F_539	0	0	2008
F_692	0	0	2008
F_608	0	0	2008
M_1018	0	0	2001
M_82	0	0	2000
M_602	0	0	1999
M_811	0	0	2003
M_1513	0	0	2002
M_1305	0	0	2001
M_182	0	0	2002
M_131	0	0	2003
M_1508	0	0	2002
M_1468	0	0	2002
M_452	0	0	2002
M_509	0	0	2002
M_117	0	1	2002
M_752	0	0	2002
M_786	0	0	2002
M_888	0	0	2003
M_397	0	0	2002
M_783	0	0	2002
M_1626	0	0	2003
M_58	0	0	2003
M_1221	0	0	2003
M_674	0	0	2004
M_767	0	0	2003
M_535	0	0	2003
M_1019	0	0	2003
M_857	1	0	2006
M_871	1	0	2006
M_177	1	0	2006
M_1393	1	0	2006
M_44	0	0	2005
M_14	0	0	2005
M_352	1	0	2005
M_532	0	0	2007
M_1318	0	0	2006
M_1603	0	0	2006
M_810	0	0	2011
M_1411	0	0	2006
F_605	0	0	2005
F_1123	0	0	2003
F_1006	1	0	2006
F_804	1	0	2009
F_89	0	0	2013
F_936	0	0	2006
F_259	1	0	2007
F_1161	1	0	2006
F_1250	1	0	2007
F_330	1	0	2007
F_684	0	0	2007
F_668	1	0	2007
F_250	0	0	2007
M_753	0	0	2003
M_222	0	0	2003
M_542	0	0	2004
M_661	0	0	2006
M_1452	0	0	2006
M_1148	0	0	2006
M_1085	0	0	2006
M_353	0	0	2006
M_886	1	0	2007
M_373	0	0	2007
M_1149	0	0	2007
M_1628	0	0	2007
F_190	0	1	1999
F_85	1	1	1999
F_897	0	1	2005
F_65	1	0	2006
F_1295	0	0	2001
F_464	0	1	2001
F_36	0	0	2001
F_339	0	1	2003
F_467	0	1	2003
F_243	1	1	2002
F_529	0	1	2003
F_575	0	0	2003
F_501	0	1	2003
F_466	0	0	2003
F_215	0	0	2002
F_743	0	0	2005
F_739	0	0	2003
F_1267	0	0	2005
F_66	0	0	2003
F_589	0	0	2008
F_788	0	0	2005
F_963	1	0	2005
F_365	0	0	2004
F_1124	0	0	2007
F_218	0	0	2007
F_659	1	0	2014
F_1181	0	0	2007
F_180	0	0	2005
F_186	0	0	2007
F_917	0	0	2007
F_429	0	0	2013
F_870	1	0	2007
F_1201	1	0	2007
F_867	1	0	2007
F_413	0	0	2009
M_1335	0	1	2001
M_517	0	1	2001
M_739	0	1	2001
M_1100	0	1	2001
M_523	0	1	2001
M_1107	0	0	2002
M_837	0	0	2001
M_1515	0	0	2001
M_1312	0	0	2001
M_1169	1	0	2002
M_313	0	1	2001
M_940	0	0	2001
M_561	0	0	2001
M_105	0	0	2001
M_396	0	0	2004
M_1521	1	0	2006
M_261	0	0	2003
M_1420	0	0	2007
M_189	0	0	2005
M_1380	1	0	2004
M_405	0	0	2003
M_663	0	0	2006
M_62	0	0	2003
M_977	0	0	2003
M_1519	1	0	2006
M_1263	1	0	2009
M_953	1	0	2007
M_232	0	1	2012
M_1092	0	0	2008
M_1461	1	0	2007
M_846	0	0	2007
M_991	0	0	2009
M_1205	1	0	2007
M_480	0	0	2013
M_1602	0	0	2007
M_1409	0	0	2009
M_896	0	0	2009
F_1175	0	0	2007
F_960	0	0	2003
F_964	1	1	2010
F_434	0	1	2009
F_29	0	1	2009
F_425	0	0	2007
F_1258	1	1	2009
F_290	0	0	2007
F_707	0	0	2007
M_608	0	0	2005
M_1273	0	0	2004
M_445	0	0	2005
M_601	0	0	2005
M_1357	0	0	2005
M_280	0	0	2007
M_1494	0	0	2007
M_1578	0	1	2007
M_558	0	1	2007
M_483	0	1	2007
M_1454	0	0	2007
M_129	0	0	2007
M_643	0	0	2007
M_891	0	1	2007
F_1242	1	0	2006
M_652	1	0	2006
F_609	0	0	1999
M_1576	0	0	1999
F_1052	0	0	2001
F_531	0	0	2003
F_681	0	0	2004
F_959	0	0	2002
F_490	0	0	2002
F_378	0	0	2004
F_576	0	0	2003
F_551	0	0	2003
F_727	0	0	2002
F_919	0	0	2003
F_1149	0	0	2003
F_1126	0	0	2003
F_305	0	1	2002
F_830	0	0	2003
F_656	0	0	2003
F_324	0	0	2003
F_1062	0	1	2006
F_1167	1	0	2009
F_972	0	0	2009
F_309	0	1	2007
F_947	0	0	2009
M_1580	0	0	2002
M_1153	0	0	2003
M_258	0	0	2002
M_613	0	0	2003
M_1155	0	0	2003
M_1007	0	1	2003
M_76	0	0	2003
M_1344	0	1	2003
M_726	0	0	2002
M_1310	0	0	2002
M_10	0	1	2003
M_1610	0	0	2005
M_419	0	1	2003
M_1283	0	0	2003
M_1064	0	1	2003
M_422	0	1	2002
M_1071	0	0	2005
M_1131	0	1	2007
M_1503	0	1	2007
M_1526	0	1	2003
M_889	0	1	2003
M_281	0	1	2007
M_57	0	1	2007
M_590	0	0	2007
M_645	0	0	2007
M_505	0	0	2007
M_1223	0	0	2007
M_451	0	0	2007
M_494	0	1	2007
M_1410	0	1	2007
M_908	0	1	2007
M_1311	0	0	2007
M_1145	0	1	2007
M_255	1	0	2002
M_1048	0	0	2002
F_164	0	0	2000
F_597	0	0	2001
F_945	1	0	2002
F_316	0	0	2001
F_706	0	0	2001
F_688	1	0	2002
F_789	0	0	2001
M_790	0	0	2001
M_312	1	0	2002
M_1170	1	0	2001
M_1214	1	0	2002
M_1612	0	0	2002
M_1505	1	0	2002
M_34	0	0	2001
M_1118	0	0	2001
M_828	1	0	2002
M_926	1	0	2002
F_814	0	0	2000
F_417	0	0	2003
F_1070	0	0	1999
F_989	1	0	2007
F_478	0	0	2001
F_369	0	0	2005
F_1215	0	0	2004
F_591	0	0	2003
F_458	0	0	2003
F_407	0	0	2003
F_69	0	0	2003
F_664	0	0	2003
F_851	0	0	2003
F_716	0	0	2003
F_534	0	0	2002
F_10	0	0	2004
F_76	0	0	2004
F_738	0	0	2003
F_580	0	0	2003
F_8	0	0	2003
F_1257	1	0	2007
F_328	0	0	2006
F_711	0	0	2007
F_993	0	0	2006
F_667	1	0	2007
F_507	1	0	2007
F_222	1	0	2007
F_517	1	0	2007
F_1023	0	0	2007
F_97	1	0	2007
F_1279	0	0	2007
F_1147	1	0	2007
F_899	0	0	2007
F_159	0	0	2006
F_1016	0	0	2007
M_1451	0	1	2003
M_936	1	0	1999
M_1598	1	0	2005
M_1061	0	0	2003
M_428	0	0	2011
M_1279	0	0	2006
M_744	0	0	2001
M_642	0	0	2003
M_145	0	0	2007
M_492	0	0	2003
M_551	0	0	2002
M_265	0	0	2003
M_334	0	0	2003
M_306	0	0	2004
M_1229	1	0	2007
M_695	0	1	2004
M_469	0	0	2007
M_403	0	0	2003
M_1440	0	0	2003
M_471	0	0	2003
M_307	0	0	2003
M_249	0	0	2005
M_1391	0	0	2004
M_1015	1	0	2007
M_746	0	0	2007
M_1150	1	0	2007
M_122	0	0	2007
M_292	1	0	2007
M_732	1	0	2007
M_1316	1	0	2007
M_1389	1	0	2007
M_136	1	0	2007
M_520	1	0	2007
M_67	1	0	2007
M_820	1	0	2007
M_323	1	0	2007
M_1289	1	0	2007
M_625	0	0	2007
F_465	1	0	2007
F_488	0	0	2001
F_353	0	1	2002
F_240	0	0	2002
F_765	0	1	2002
F_554	0	1	2007
F_740	0	1	2002
F_287	0	0	2002
F_1192	0	0	2003
F_1041	0	0	2003
F_1151	0	0	2003
F_120	0	1	2003
F_976	0	1	2005
F_298	0	1	2003
F_850	0	0	2007
F_1189	0	0	2003
F_306	1	1	2013
F_790	0	1	2010
F_327	0	0	2013
F_319	0	1	2009
F_1165	0	1	2009
F_1033	1	1	2013
F_57	1	1	2012
F_845	0	1	2008
F_403	0	1	2008
F_624	1	0	2011
F_441	0	0	2008
F_230	0	0	2007
F_1240	1	0	2010
F_526	0	0	2008
F_1273	1	1	2012
M_74	0	0	2000
M_251	0	1	2002
M_716	0	0	2003
M_717	0	0	2006
M_541	0	1	2003
M_825	0	0	2006
M_1366	0	1	2005
M_270	0	1	2003
M_1307	0	1	2003
M_470	0	1	2008
M_1178	0	0	2008
M_995	0	1	2008
M_493	0	1	2007
M_840	0	0	2007
M_792	0	1	2008
M_1147	0	1	2007
M_682	1	1	2008
M_1351	0	1	2012
M_555	1	1	2009
M_1295	1	1	2008
M_1290	0	1	2007
M_91	0	1	2010
M_1255	1	1	2009
M_948	0	0	2011
M_180	1	0	2008
M_1423	0	1	2007
M_169	0	1	2009
M_278	0	1	2013
M_434	0	0	2007
M_1030	1	0	2008
F_1099	1	1	1999
F_1108	0	0	2008
M_393	0	1	2009
F_905	0	0	2008
F_961	1	0	2011
F_27	1	0	2012
F_690	0	0	2009
F_1238	0	0	2009
F_878	0	0	2008
F_184	0	0	2009
M_704	0	0	2009
M_1474	0	0	2009
F_271	0	1	2010
F_1228	0	1	2014
M_290	1	0	2009
F_1090	0	0	2009
M_1332	1	0	2009
M_126	0	0	2009
M_1575	0	0	2009
F_469	1	1	2012
M_935	0	1	2009
F_3	0	0	2008
M_806	0	0	2010
M_798	0	0	2010
F_505	0	0	2009
M_1231	1	0	2012
F_584	0	0	2008
M_677	0	1	2008
F_587	0	0	2008
M_1388	0	1	2008
M_759	0	0	2010
M_1623	1	0	2009
F_1284	1	0	2009
F_227	1	0	2009
F_623	0	0	2010
M_809	0	0	2013
F_1194	0	0	2015
M_351	0	0	2013
F_30	1	0	2013
F_468	1	0	2012
M_568	0	0	2010
M_63	1	0	2011
F_253	0	0	2009
M_146	1	1	2013
M_1183	0	1	2012
F_19	0	0	2010
M_667	0	0	2012
F_1003	1	0	2010
F_615	0	0	2013
F_719	0	0	2010
M_1142	0	0	2013
F_853	0	0	2010
F_649	0	0	2010
F_176	1	0	2009
M_696	1	0	2009
M_1197	1	1	2009
F_1188	0	1	2010
M_364	0	1	2014
F_1226	1	0	2013
M_1482	0	1	2009
F_642	0	0	2009
F_37	0	1	2009
M_217	1	0	2012
F_1183	0	0	2011
M_899	0	0	2012
F_877	1	0	2011
M_39	1	1	2013
F_970	0	0	2011
M_1406	0	1	2010
M_922	1	0	2015
M_1627	0	0	2011
M_616	0	0	2012
M_1001	0	1	2013
M_700	0	1	2009
M_358	0	1	2011
M_486	0	0	2012
F_812	1	0	2013
F_475	0	0	2010
M_1567	0	0	2016
F_206	0	0	2016
M_1491	1	1	2009
M_435	0	0	2011
F_1152	0	0	2013
F_1057	0	0	2013
M_380	1	0	2012
F_1285	1	0	2013
M_30	1	0	2012
F_1091	0	0	2014
M_93	1	0	2011
M_1216	0	0	2012
M_1353	0	0	2012
M_392	0	0	2014
M_238	1	0	2012
M_749	0	0	2013
F_524	1	0	2013
M_415	0	1	2013
F_299	0	1	2010
M_525	0	0	2014
M_195	1	0	2009
M_1179	0	0	2011
F_689	0	0	2013
M_477	0	0	2013
F_359	0	0	2013
M_1528	0	0	2012
F_200	0	0	2013
M_259	1	0	2013
F_926	0	0	2013
F_1040	0	0	2010
M_1266	0	0	2012
M_735	0	0	2009
F_876	0	0	2013
M_1134	1	0	2011
F_49	0	0	2010
M_1285	1	0	2011
M_1478	0	0	2010
M_214	1	0	2011
M_1029	1	0	2011
F_210	1	0	2011
M_1220	0	0	2010
M_242	0	0	2011
M_350	1	0	2011
F_1117	0	0	2010
F_457	1	0	2011
F_450	1	0	2012
F_755	0	0	2011
M_1106	1	0	2012
F_862	1	0	2013
F_32	1	1	2013
M_43	0	1	2009
M_771	1	0	2012
F_198	0	0	2012
M_855	0	0	2012
M_1245	1	0	2012
M_648	0	0	2012
M_531	0	0	2012
M_297	0	0	2011
M_155	0	0	2012
M_539	0	0	2011
F_1004	0	0	2012
M_499	0	0	2012
F_1112	0	0	2013
M_1485	0	0	2012
F_431	1	1	2013
F_1001	0	1	2012
M_1254	0	0	2012
M_414	0	0	2012
F_1208	1	1	2012
F_523	1	1	2014
M_157	0	0	2009
M_1034	1	0	2015
M_1040	0	0	2010
F_1101	0	0	2013
F_938	0	0	2010
F_748	0	1	2013
F_857	0	0	2013
F_1100	0	1	2014
F_626	0	0	2010
F_409	0	0	2013
F_278	0	0	2010
M_59	0	0	2012
F_889	0	0	2013
M_401	0	0	2010
M_1371	0	0	2010
M_533	0	0	2010
M_518	0	0	2012
M_109	0	1	2009
F_451	0	1	2010
F_720	1	1	2010
M_636	1	0	2010
M_1014	0	1	2010
M_629	0	0	2010
F_342	0	0	2010
F_494	0	0	2010
F_397	0	1	2010
F_1195	0	1	2010
F_122	0	1	2010
F_909	0	1	2010
M_737	0	1	2010
M_311	0	1	2010
F_906	0	1	2010
M_1510	1	0	2012
F_48	1	0	2013
F_1276	1	0	2013
M_834	0	0	2017
F_412	1	0	2013
F_888	1	0	2010
M_1132	1	1	2013
F_1022	0	0	2010
F_714	0	0	2012
F_1296	1	0	2010
F_111	0	0	2011
M_362	0	0	2011
M_412	0	0	2012
M_1228	0	0	2013
F_178	0	0	2012
F_999	0	0	2012
F_452	0	0	2012
F_177	1	0	2013
F_64	0	0	2012
F_137	1	0	2014
F_750	0	0	2014
M_1240	1	0	2013
M_465	1	0	2013
M_46	1	0	2013
F_1202	0	0	2012
M_764	0	0	2013
F_655	0	0	2010
M_371	0	0	2013
M_1144	0	0	2012
M_1114	1	0	2013
F_923	0	0	2009
F_796	1	0	2011
M_750	1	0	2011
F_1128	1	0	2011
M_964	0	0	2010
F_381	1	0	2011
M_239	0	0	2010
M_506	1	0	2012
M_930	0	0	2011
F_347	1	0	2012
F_973	1	0	2012
M_631	1	0	2011
M_372	0	0	2011
M_171	1	0	2012
F_828	0	0	2012
M_1258	0	1	2011
M_951	0	0	2012
M_1507	0	1	2014
M_83	1	0	2013
M_927	0	1	2013
M_885	1	0	2015
F_885	0	0	2012
F_234	0	0	2012
F_132	0	1	2013
F_201	1	1	2016
F_107	0	1	2012
M_115	0	0	2013
M_178	0	0	2009
F_346	1	1	2012
F_848	1	1	2012
M_1101	0	0	2010
M_1035	0	1	2013
M_344	0	1	2013
F_696	1	1	2012
F_1014	0	1	2011
F_811	0	1	2014
M_1277	0	1	2010
M_975	0	1	2010
M_203	0	1	2012
M_1140	0	1	2013
F_619	0	1	2011
F_1067	0	1	2010
M_431	0	1	2013
M_736	0	1	2010
M_895	0	0	2012
M_545	0	1	2013
F_154	0	0	2010
M_314	0	0	2012
M_36	1	0	2010
M_609	0	0	2013
M_550	0	0	2012
F_24	0	0	2011
F_400	0	0	2013
F_1119	0	0	2013
M_363	1	0	2014
F_665	0	0	2013
F_296	0	0	2013
M_1427	0	0	2011
F_1283	1	0	2013
M_179	0	0	2011
F_1219	1	1	2018
M_1429	1	1	2014
F_1241	0	0	2011
M_1534	0	0	2013
M_487	0	0	2012
M_1512	0	0	2013
M_1606	0	0	2011
M_754	0	0	2013
M_1541	0	1	2013
M_570	0	1	2012
F_67	0	1	2011
F_662	1	0	2013
M_113	0	1	2012
M_637	0	0	2016
M_634	0	0	2016
M_19	0	0	2013
F_364	0	0	2013
F_713	1	0	2015
M_165	0	0	2013
M_1511	0	0	2015
M_128	1	0	2013
M_1470	0	1	2012
M_1502	0	1	2011
F_1021	0	0	2012
F_445	0	1	2011
M_711	0	1	2013
M_1050	0	1	2013
F_849	0	1	2012
F_881	1	0	2014
M_173	0	1	2013
M_653	0	1	2011
M_723	0	1	2013
F_463	1	0	2015
M_507	0	0	2015
M_961	1	0	2014
F_1120	1	0	2017
M_883	1	0	2014
M_211	0	1	2013
M_622	0	0	2011
M_459	0	0	2011
M_202	0	0	2013
F_968	1	0	2014
F_599	0	0	2013
F_797	0	0	2011
M_321	0	0	2012
M_553	1	1	2014
F_1292	0	1	2015
F_561	1	0	2013
M_1027	0	1	2016
M_282	0	0	2014
M_1446	0	0	2013
M_140	1	0	2014
M_1500	0	0	2011
M_150	0	0	2014
M_38	1	0	2015
M_47	1	0	2014
M_390	0	0	2016
M_826	1	0	2014
F_477	1	0	2015
F_542	1	0	2015
F_802	0	0	2016
F_618	0	0	2015
M_731	0	0	2016
F_383	0	0	2011
F_670	0	0	2011
F_1174	0	0	2011
F_1098	0	0	2012
M_498	0	0	2009
M_1333	0	0	2011
M_326	1	0	2012
M_945	0	0	2012
M_383	0	0	2012
F_439	0	1	2014
F_954	0	0	2013
M_920	0	1	2013
M_6	1	1	2013
F_415	0	0	2014
F_460	0	0	2012
F_625	0	0	2013
F_116	0	1	2011
M_433	0	0	2015
M_807	0	0	2012
M_322	0	0	2016
M_1227	1	1	2017
M_1315	0	1	2011
M_1536	0	1	2011
F_337	0	0	2017
F_313	0	0	2013
F_504	1	0	2012
F_969	1	0	2012
F_384	1	0	2012
M_172	1	0	2012
M_1433	1	0	2012
M_1251	1	0	2012
M_1349	1	0	2012
M_1137	0	0	2012
F_685	1	0	2013
F_770	1	0	2012
F_1169	1	0	2012
F_1266	1	0	2013
M_852	0	0	2012
F_568	0	0	2013
F_1221	0	0	2013
F_1071	0	0	2013
F_1179	0	0	2013
F_380	0	0	2013
F_1010	0	0	2013
M_597	0	0	2013
F_344	1	0	2014
M_1476	0	0	2012
M_1456	0	0	2013
F_1049	0	1	2012
M_788	0	0	2013
F_544	0	1	2012
M_1471	0	1	2012
M_1282	0	0	2013
M_727	0	0	2013
M_799	0	1	2013
M_456	0	1	2013
F_940	0	1	2012
F_345	0	1	2015
M_929	0	0	2011
M_291	0	0	2015
M_851	0	1	2013
M_233	0	0	2011
M_466	0	0	2014
F_941	0	0	2015
M_706	0	0	2014
M_1138	0	0	2015
M_199	0	0	2019
F_7	0	1	2012
M_514	1	0	2013
F_1210	1	0	2014
M_1298	0	0	2013
M_606	0	0	2013
F_602	1	0	2016
M_1141	0	0	2014
M_1128	0	0	2012
M_8	0	0	2012
M_817	0	0	2013
F_1137	1	0	2016
F_127	0	0	2013
M_1531	0	0	2013
F_1035	1	0	2016
M_566	0	0	2013
F_1056	1	0	2017
M_1367	0	0	2013
F_672	1	0	2013
M_1601	0	1	2012
F_995	0	1	2015
F_284	0	1	2016
M_511	0	1	2013
M_1509	0	0	2012
F_1185	0	0	2013
F_869	0	0	2013
M_1250	0	0	2013
M_263	0	0	2013
F_26	1	0	2013
F_1	0	0	2012
F_336	0	0	2013
F_622	0	0	2013
F_657	1	0	2015
M_646	0	0	2016
M_1284	1	0	2014
M_1262	0	0	2016
F_1103	0	0	2013
F_603	0	1	2019
M_962	0	0	2014
F_349	1	0	2016
M_912	1	0	2016
F_498	1	0	2016
M_844	0	0	2015
M_559	0	1	2015
F_252	1	0	2017
M_1130	0	0	2014
M_725	0	0	2014
F_675	0	0	2014
M_856	0	0	2015
M_1323	1	1	2015
F_1140	0	1	2015
F_717	1	0	2015
F_5	0	0	2014
M_237	0	0	2015
M_1428	1	0	2018
F_676	1	0	2014
F_768	0	0	2015
M_1212	0	0	2018
F_775	0	0	2016
F_1204	0	0	2016
M_1016	0	0	2016
F_863	0	0	2014
M_462	0	0	2014
M_369	0	0	2015
M_1432	0	0	2015
F_1251	0	0	2015
F_332	0	0	2015
M_229	0	1	2015
F_194	0	0	2016
M_48	0	0	2016
M_649	0	0	2016
F_173	0	1	2015
M_1157	1	1	2014
M_325	0	0	2015
M_758	0	0	2015
M_938	1	0	2016
F_859	0	1	2015
F_1262	0	0	2014
F_123	0	0	2015
M_77	0	0	2016
F_1278	1	1	2017
F_757	0	1	2016
M_1192	0	0	2016
F_1013	1	0	2014
F_479	0	0	2015
F_1029	0	0	2015
M_66	1	0	2015
M_689	0	0	2014
M_563	0	0	2016
F_996	0	0	2016
F_794	1	0	2015
F_1028	0	0	2014
F_1159	1	0	2016
F_238	1	0	2016
M_1362	0	1	2015
M_1469	0	0	2016
F_1036	0	1	2014
M_209	0	0	2015
F_196	0	0	2014
F_866	0	0	2014
F_1030	0	1	2014
M_656	0	0	2014
M_1201	1	1	2017
F_942	0	0	2015
M_411	0	0	2015
F_172	0	0	2016
M_216	0	1	2014
M_1088	1	1	2016
F_126	0	1	2014
M_16	1	1	2016
M_569	0	0	2015
M_1631	0	0	2015
M_1195	0	0	2015
F_745	0	0	2016
M_591	0	0	2015
F_898	0	0	2018
M_1158	0	0	2016
M_718	1	0	2014
F_1116	0	0	2014
M_279	0	0	2014
F_367	0	0	2015
M_1412	1	0	2015
M_1373	0	0	2014
M_26	0	0	2015
M_250	1	0	2016
M_1342	0	0	2015
M_562	0	0	2015
M_1504	0	0	2015
F_780	0	1	2014
F_567	0	0	2014
F_518	0	0	2015
M_1568	0	0	2014
M_441	1	0	2016
F_1025	0	0	2015
F_1206	1	0	2014
F_937	0	0	2014
F_74	0	1	2014
F_228	0	1	2014
M_1489	0	1	2018
M_655	0	1	2016
M_143	0	0	2016
M_447	0	0	2016
M_1296	0	0	2016
F_223	1	0	2016
M_1198	0	0	2014
M_588	1	0	2015
F_438	0	0	2014
M_21	0	1	2015
F_636	0	1	2014
M_1261	0	1	2015
M_200	0	0	2015
M_838	0	0	2016
M_947	0	0	2015
M_1136	0	0	2015
M_1167	1	0	2018
M_197	0	0	2016
M_880	0	0	2016
F_731	0	0	2015
M_879	0	0	2014
M_540	0	0	2014
M_861	1	1	2016
M_284	1	0	2016
M_1235	1	0	2016
F_453	0	0	2014
M_580	1	0	2015
M_1110	1	1	2016
F_1132	1	1	2017
F_628	0	1	2015
M_1105	1	1	2017
M_619	1	1	2015
F_855	1	1	2015
M_925	1	1	2015
F_158	0	0	2014
M_184	0	0	2016
M_1186	0	0	2015
F_423	1	0	2015
F_72	1	0	2016
M_614	0	0	2016
M_862	0	0	2016
M_537	0	0	2016
F_778	1	0	2017
M_64	0	0	2015
M_1112	0	1	2016
F_1157	1	0	2017
M_1449	0	0	2015
M_395	0	0	2017
F_729	0	0	2016
M_1481	0	0	2016
M_262	1	0	2016
M_96	1	0	2016
M_1558	0	0	2015
M_1272	0	0	2015
M_1355	0	0	2016
M_1517	0	0	2016
F_815	1	0	2017
M_853	0	0	2016
M_802	0	0	2015
F_521	0	0	2016
F_497	1	0	2016
M_356	1	1	2018
F_592	1	1	2017
F_760	0	0	2016
M_1113	1	0	2017
F_1234	0	0	2015
M_830	0	0	2015
F_286	0	0	2015
F_21	0	0	2016
F_634	1	0	2017
M_430	0	0	2015
M_70	1	0	2018
F_1277	1	0	2016
F_152	1	0	2016
M_1309	0	0	2016
F_354	1	0	2016
M_268	0	0	2016
M_1025	0	0	2016
F_398	1	0	2019
F_355	1	0	2017
F_646	0	0	2017
M_425	0	0	2016
F_841	1	0	2017
M_1011	1	0	2016
M_400	1	0	2017
M_198	0	0	2016
M_1431	0	0	2016
M_970	1	1	2017
M_360	0	1	2015
M_473	0	0	2016
M_1225	0	1	2015
M_1443	0	0	2015
F_865	1	0	2016
M_1164	1	0	2016
F_708	0	0	2015
M_773	1	0	2016
F_908	1	0	2016
F_23	0	0	2015
F_225	0	0	2015
M_1067	0	0	2015
M_133	1	0	2016
M_1522	0	0	2016
M_436	0	0	2016
M_1441	0	0	2015
F_1024	0	0	2015
F_588	0	0	2016
F_193	1	0	2017
M_1559	0	0	2016
M_1483	1	0	2016
M_816	0	0	2016
M_638	0	0	2015
M_223	0	0	2015
F_1138	0	1	2016
F_58	0	1	2016
M_902	0	0	2015
M_1587	0	0	2015
M_686	0	0	2015
M_946	0	0	2015
F_868	0	0	2015
F_721	0	0	2015
M_347	0	0	2015
F_1131	0	0	2015
M_438	0	0	2016
F_233	0	1	2015
F_952	0	0	2015
M_1350	1	0	2017
M_1633	0	1	2016
M_989	1	0	2018
M_111	1	0	2018
M_1165	1	1	2017
M_304	1	0	2017
F_939	0	0	2017
F_1080	1	1	2018
M_867	1	1	2017
M_1455	1	1	2016
F_237	1	0	2016
M_1405	1	0	2017
F_883	0	0	2016
M_1480	1	0	2017
F_81	1	0	2017
F_1178	1	0	2017
M_918	1	0	2017
M_2	0	0	2016
F_1110	1	0	2017
M_342	0	0	2016
M_698	1	0	2017
F_421	1	1	2017
F_141	1	1	2017
M_1174	1	0	2017
M_1343	1	0	2017
M_910	0	0	2018
F_835	1	1	2018
M_721	1	1	2018
M_794	1	0	2018
M_878	1	1	2018
F_1054	1	1	2019
F_1271	1	0	2019
M_665	1	1	2018
F_710	1	1	2017
F_293	1	1	2018
M_1589	1	1	2018
M_599	0	0	2018
F_197	0	0	2016
F_1297	0	0	2017
F_601	1	0	2017
M_221	1	0	2017
M_298	0	0	2016
F_50	0	1	2017
M_1324	0	0	2017
F_334	0	0	2019
M_450	0	0	2020
F_43	0	0	2018
M_1256	1	0	2018
M_330	1	0	2018
F_896	1	1	2018
F_610	1	1	2018
M_1236	1	1	2018
F_648	1	0	2018
M_833	1	0	2019
F_209	1	0	2019
M_884	0	0	2017
M_782	0	0	2017
M_1497	0	0	2019
F_174	0	0	2019
M_780	0	0	2020
M_766	1	1	2018
F_1034	1	1	2018
F_1275	1	1	2018
M_647	1	1	2018
M_1269	1	0	2018
F_88	1	1	2018
M_1199	0	0	2019
F_647	0	1	2017
M_348	0	1	2018
M_1413	1	0	2019
M_769	1	1	2020
F_496	1	1	2018
M_1133	1	1	2018
F_922	0	0	2020
M_339	0	0	2017
F_1027	0	1	2020
F_916	1	0	2019
M_1000	0	0	2018
M_426	0	0	2018
M_1156	0	0	2018
M_1543	1	1	2017
M_1032	1	1	2017
M_404	1	0	2018
M_973	1	0	2019
M_1346	1	1	2018
M_1501	1	0	2018
M_714	0	0	2019
F_1289	0	0	2019
M_9	0	0	2018
M_69	0	1	2020
F_712	0	1	2020
M_1139	0	0	2019
M_52	0	0	2019
F_1236	0	0	2020
F_528	0	0	2020
M_1065	1	0	2018
M_1330	1	0	2018
M_101	0	0	2018
M_1560	0	0	2019
M_1348	0	0	2019
F_784	0	0	2018
M_1445	1	0	2019
M_901	0	0	2019
F_1248	0	0	2020
F_1077	0	1	2020
M_1496	0	1	2019
M_990	0	1	2018
F_955	0	0	2020
F_189	1	0	2019
F_901	1	1	2019
M_1465	1	0	2019
F_691	1	1	2019
F_944	1	0	2019
M_1078	0	0	2018
F_358	0	0	2020
M_1210	0	0	2020
F_377	0	1	2020
F_930	0	1	2019
F_838	1	1	2018
M_1475	1	1	2018
M_385	1	1	2018
M_1621	0	0	2019
F_473	0	0	2019
M_785	0	0	2019
M_1437	0	0	2019
F_1060	0	0	2020
F_317	0	0	2020
M_1390	0	0	2020
M_1013	0	1	2019
M_389	0	1	2019
F_80	0	0	2019
M_497	0	1	2020
F_426	0	1	2020
F_852	0	1	2019
F_248	1	0	2019
F_38	1	0	2019
F_918	1	1	2019
M_756	1	0	2019
F_810	0	1	2019
F_860	0	1	2020
M_1252	0	1	2020
M_869	0	1	2020
F_28	0	1	2020
M_110	0	1	2020
M_1599	0	0	2019
M_635	0	0	2019
F_254	0	0	2020
M_1414	0	0	2020
M_564	0	1	2020
M_1340	1	0	2020
M_819	1	0	2020
M_1022	1	0	2020
M_33	1	0	2020
F_406	0	0	2019
F_1118	0	0	2020
M_1499	0	0	2019
M_95	0	0	2019
F_1207	0	0	2019
F_653	0	0	2020
M_319	0	0	2020
