# Supplementary material for: Twenty years of tuberculosis-driven selection shaped the evolution of the meerkat major histocompatibility complex
Source: Nat Ecol Evol. 2025 Aug 25;9(11):2161–72. doi: 10.1038/s41559-025-02837-x (PMC12592209; doi:10.1038/s41559-025-02837-x)
Supplement: Supplementary file 11 — Statistical source data. [file 41559_2025_2837_MOESM11_ESM.xlsx]

## Sheet: Fig2A
Allele	abundance	number	Marker	Allele_plot	include	frequency
Seq_001	915	1567	MHC	*01	yes	0.583918
Seq_003	522	1567	MHC	*03	yes	0.333121
Seq_006	366	1567	MHC	*06	yes	0.233567
Seq_007	277	1567	MHC	*07	yes	0.176771
Seq_009	240	1567	MHC	*09	yes	0.153159
Seq_010	208	1567	MHC	*10	yes	0.132738
Seq_011	188	1567	MHC	*11	yes	0.119974
Seq_012	172	1567	MHC	*12	yes	0.109764
Seq_013	151	1567	MHC	*13	yes	0.0963625
Seq_014	134	1567	MHC	*14	yes	0.0855137
Seq_016	113	1567	MHC	*16	yes	0.0721123
Seq_017	103	1567	MHC	*17	yes	0.0657307
Seq_018	82	1567	MHC	*18	yes	0.0523293
Seq_020	84	1567	MHC	*20	yes	0.0536056
Seq_025	53	1567	MHC	*25	no	0.0338226
Seq_026	38	1567	MHC	*26	no	0.0242502
Seq_029	25	1567	MHC	*29	no	0.0159541
Seq_031	23	1567	MHC	*31	no	0.0146777
Seq_032	22	1567	MHC	*32	no	0.0140396
Seq_035	24	1567	MHC	*35	no	0.0153159
Seq_036	26	1567	MHC	*36	no	0.0165922
Seq_037	15	1567	MHC	*37	no	0.00957243
Seq_038	19	1567	MHC	*38	no	0.0121251
Seq_039	30	1567	MHC	*39	no	0.0191449
Seq_041	19	1567	MHC	*41	no	0.0121251
Seq_042	17	1567	MHC	*42	no	0.0108488
Seq_043	14	1567	MHC	*43	no	0.00893427
Seq_047	7	1567	MHC	*47	no	0.00446713
Seq_048	13	1567	MHC	*48	no	0.00829611
Seq_050	12	1567	MHC	*50	no	0.00765795
Seq_055	6	1567	MHC	*55	no	0.00382897
Seq_056	9	1567	MHC	*56	no	0.00574346
Seq_058	5	1567	MHC	*58	no	0.00319081
Seq_059	8	1567	MHC	*59	no	0.0051053
Seq_062	6	1567	MHC	*62	no	0.00382897
Seq_065	6	1567	MHC	*65	no	0.00382897
Seq_068	5	1567	MHC	*68	no	0.00319081

## Sheet: Fig2B
year	variable	value
1994	complete_population_size_year	8
1995	complete_population_size_year	32
1996	complete_population_size_year	71
1997	complete_population_size_year	163
1998	complete_population_size_year	193
1999	complete_population_size_year	253
2000	complete_population_size_year	281
2001	complete_population_size_year	360
2002	complete_population_size_year	396
2003	complete_population_size_year	354
2004	complete_population_size_year	301
2005	complete_population_size_year	372
2006	complete_population_size_year	394
2007	complete_population_size_year	328
2008	complete_population_size_year	339
2009	complete_population_size_year	371
2010	complete_population_size_year	399
2011	complete_population_size_year	443
2012	complete_population_size_year	434
2013	complete_population_size_year	345
2014	complete_population_size_year	413
2015	complete_population_size_year	420
2016	complete_population_size_year	291
2017	complete_population_size_year	234
2018	complete_population_size_year	244
2019	complete_population_size_year	251
2020	complete_population_size_year	291
2021	complete_population_size_year	167
2022	complete_population_size_year	119
2023	complete_population_size_year	60
1994	MHC_population_size	0
1995	MHC_population_size	2
1996	MHC_population_size	17
1997	MHC_population_size	27
1998	MHC_population_size	56
1999	MHC_population_size	101
2000	MHC_population_size	153
2001	MHC_population_size	196
2002	MHC_population_size	257
2003	MHC_population_size	237
2004	MHC_population_size	186
2005	MHC_population_size	242
2006	MHC_population_size	279
2007	MHC_population_size	233
2008	MHC_population_size	168
2009	MHC_population_size	204
2010	MHC_population_size	263
2011	MHC_population_size	290
2012	MHC_population_size	296
2013	MHC_population_size	237
2014	MHC_population_size	252
2015	MHC_population_size	247
2016	MHC_population_size	192
2017	MHC_population_size	132
2018	MHC_population_size	130
2019	MHC_population_size	120
2020	MHC_population_size	70
2021	MHC_population_size	35
2022	MHC_population_size	24
2023	MHC_population_size	11
1994	year_MHC_exposed	0
1995	year_MHC_exposed	0
1996	year_MHC_exposed	0
1997	year_MHC_exposed	0
1998	year_MHC_exposed	0
1999	year_MHC_exposed	36
2000	year_MHC_exposed	53
2001	year_MHC_exposed	52
2002	year_MHC_exposed	43
2003	year_MHC_exposed	87
2004	year_MHC_exposed	95
2005	year_MHC_exposed	110
2006	year_MHC_exposed	174
2007	year_MHC_exposed	159
2008	year_MHC_exposed	132
2009	year_MHC_exposed	158
2010	year_MHC_exposed	219
2011	year_MHC_exposed	243
2012	year_MHC_exposed	231
2013	year_MHC_exposed	185
2014	year_MHC_exposed	209
2015	year_MHC_exposed	200
2016	year_MHC_exposed	138
2017	year_MHC_exposed	78
2018	year_MHC_exposed	82
2019	year_MHC_exposed	97
2020	year_MHC_exposed	60
2021	year_MHC_exposed	30
2022	year_MHC_exposed	21
2023	year_MHC_exposed	8
1994	year_MHC_TB	0
1995	year_MHC_TB	0
1996	year_MHC_TB	0
1997	year_MHC_TB	0
1998	year_MHC_TB	0
1999	year_MHC_TB	9
2000	year_MHC_TB	0
2001	year_MHC_TB	2
2002	year_MHC_TB	10
2003	year_MHC_TB	5
2004	year_MHC_TB	8
2005	year_MHC_TB	14
2006	year_MHC_TB	25
2007	year_MHC_TB	52
2008	year_MHC_TB	16
2009	year_MHC_TB	36
2010	year_MHC_TB	21
2011	year_MHC_TB	45
2012	year_MHC_TB	58
2013	year_MHC_TB	48
2014	year_MHC_TB	32
2015	year_MHC_TB	34
2016	year_MHC_TB	50
2017	year_MHC_TB	52
2018	year_MHC_TB	48
2019	year_MHC_TB	23
2020	year_MHC_TB	10
2021	year_MHC_TB	5
2022	year_MHC_TB	3
2023	year_MHC_TB	3

## Sheet: Fig2C
year	Allele	mean_number	sd_number	mean_freq	sd_freq	Marker	Allele_ID	Allele_name	Allele_plot	mean_Hs	sd_Hs	Nr_Hs	significant	shortlist
1999	Seq_001	34.5	4359	0.43	0.017	MHC	Susu-DRB*001	Susu_DRB_001	*01	1006	0.206	226	yes	yes
1999	Seq_003	12.5	0.577	0.157	0.016	MHC	Susu-DRB*003	Susu_DRB_003	*03	1006	0.206	226	yes	yes
1999	Seq_006	20.5	2.38	0.256	0.007	MHC	Susu-DRB*006	Susu_DRB_006	*06	1006	0.206	226	no	no
1999	Seq_007	18	2.16	0.228	0.044	MHC	Susu-DRB*007	Susu_DRB_007	*07	1006	0.206	226	yes	yes
1999	Seq_009	12.25	0.957	0.153	0.008	MHC	Susu-DRB*009	Susu_DRB_009	*09	1006	0.206	226	no	yes
1999	Seq_010	8.75	0.957	0.11	0.01	MHC	Susu-DRB*010	Susu_DRB_010	*10	1006	0.206	226	no	yes
1999	Seq_011	30	2828	0.376	0.027	MHC	Susu-DRB*011	Susu_DRB_011	*11	1006	0.206	226	no	no
1999	Seq_012	29	2828	0.363	0.027	MHC	Susu-DRB*012	Susu_DRB_012	*12	1006	0.206	226	no	no
1999	Seq_013	8.75	0.957	0.11	0.01	MHC	Susu-DRB*013	Susu_DRB_013	*13	1006	0.206	226	yes	yes
1999	Seq_014	10.5	1	0.132	0.021	MHC	Susu-DRB*014	Susu_DRB_014	*14	1006	0.206	226	yes	no
1999	Seq_016	3	1155	0.037	0.011	MHC	Susu-DRB*016	Susu_DRB_016	*16	1006	0.206	226	yes	no
1999	Seq_017	5	1155	0.062	0.009	MHC	Susu-DRB*017	Susu_DRB_017	*17	1006	0.206	226	no	no
1999	Seq_018	3.5	1	0.043	0.009	MHC	Susu-DRB*018	Susu_DRB_018	*18	1006	0.206	226	no	no
1999	Seq_020	4.5	0.577	0.056	0.003	MHC	Susu-DRB*020	Susu_DRB_020	*20	1006	0.206	226	no	no
2000	Seq_001	60.5	12152	0.519	0.019	MHC	Susu-DRB*001	Susu_DRB_001	*01	0.998	0.148	270	yes	yes
2000	Seq_003	21	7071	0.177	0.036	MHC	Susu-DRB*003	Susu_DRB_003	*03	0.998	0.148	270	yes	yes
2000	Seq_006	28	3742	0.243	0.012	MHC	Susu-DRB*006	Susu_DRB_006	*06	0.998	0.148	270	no	no
2000	Seq_007	13.75	1258	0.122	0.026	MHC	Susu-DRB*007	Susu_DRB_007	*07	0.998	0.148	270	yes	yes
2000	Seq_009	16.5	1915	0.143	0.01	MHC	Susu-DRB*009	Susu_DRB_009	*09	0.998	0.148	270	no	yes
2000	Seq_010	13.5	0.577	0.118	0.015	MHC	Susu-DRB*010	Susu_DRB_010	*10	0.998	0.148	270	no	yes
2000	Seq_011	42.75	8421	0.367	0.014	MHC	Susu-DRB*011	Susu_DRB_011	*11	0.998	0.148	270	no	no
2000	Seq_012	37.75	5058	0.327	0.012	MHC	Susu-DRB*012	Susu_DRB_012	*12	0.998	0.148	270	no	no
2000	Seq_013	13.5	0.577	0.118	0.015	MHC	Susu-DRB*013	Susu_DRB_013	*13	0.998	0.148	270	yes	yes
2000	Seq_014	10	1826	0.086	0.008	MHC	Susu-DRB*014	Susu_DRB_014	*14	0.998	0.148	270	yes	no
2000	Seq_016	3.75	1.5	0.032	0.008	MHC	Susu-DRB*016	Susu_DRB_016	*16	0.998	0.148	270	yes	no
2000	Seq_017	8.25	1258	0.071	0.004	MHC	Susu-DRB*017	Susu_DRB_017	*17	0.998	0.148	270	no	no
2000	Seq_018	9	2.16	0.077	0.012	MHC	Susu-DRB*018	Susu_DRB_018	*18	0.998	0.148	270	no	no
2000	Seq_020	4.5	0.577	0.04	0.009	MHC	Susu-DRB*020	Susu_DRB_020	*20	0.998	0.148	270	no	no
2001	Seq_001	86.25	4787	0.552	0.004	MHC	Susu-DRB*001	Susu_DRB_001	*01	0.975	0.17	332	yes	yes
2001	Seq_003	35.75	2217	0.229	0.004	MHC	Susu-DRB*003	Susu_DRB_003	*03	0.975	0.17	332	yes	yes
2001	Seq_006	41.5	4509	0.265	0.019	MHC	Susu-DRB*006	Susu_DRB_006	*06	0.975	0.17	332	no	no
2001	Seq_007	13.75	1708	0.088	0.007	MHC	Susu-DRB*007	Susu_DRB_007	*07	0.975	0.17	332	yes	yes
2001	Seq_009	16.5	2887	0.106	0.021	MHC	Susu-DRB*009	Susu_DRB_009	*09	0.975	0.17	332	no	yes
2001	Seq_010	11.75	1.5	0.076	0.012	MHC	Susu-DRB*010	Susu_DRB_010	*10	0.975	0.17	332	no	yes
2001	Seq_011	56	4967	0.358	0.015	MHC	Susu-DRB*011	Susu_DRB_011	*11	0.975	0.17	332	no	no
2001	Seq_012	48.25	5965	0.308	0.022	MHC	Susu-DRB*012	Susu_DRB_012	*12	0.975	0.17	332	no	no
2001	Seq_013	11.75	1.5	0.076	0.012	MHC	Susu-DRB*013	Susu_DRB_013	*13	0.975	0.17	332	yes	yes
2001	Seq_014	10.25	0.957	0.066	0.009	MHC	Susu-DRB*014	Susu_DRB_014	*14	0.975	0.17	332	yes	no
2001	Seq_016	10.5	2646	0.067	0.014	MHC	Susu-DRB*016	Susu_DRB_016	*16	0.975	0.17	332	yes	no
2001	Seq_017	13	2	0.083	0.008	MHC	Susu-DRB*017	Susu_DRB_017	*17	0.975	0.17	332	no	no
2001	Seq_018	8.5	0.577	0.055	0.006	MHC	Susu-DRB*018	Susu_DRB_018	*18	0.975	0.17	332	no	no
2001	Seq_020	6	0.816	0.038	0.004	MHC	Susu-DRB*020	Susu_DRB_020	*20	0.975	0.17	332	no	no
2002	Seq_001	106.75	12606	0.555	0.009	MHC	Susu-DRB*001	Susu_DRB_001	*01	0.972	0.166	357	yes	yes
2002	Seq_003	49.5	8888	0.256	0.02	MHC	Susu-DRB*003	Susu_DRB_003	*03	0.972	0.166	357	yes	yes
2002	Seq_006	62	6377	0.323	0.006	MHC	Susu-DRB*006	Susu_DRB_006	*06	0.972	0.166	357	no	no
2002	Seq_007	23	5416	0.119	0.015	MHC	Susu-DRB*007	Susu_DRB_007	*07	0.972	0.166	357	yes	yes
2002	Seq_009	12.5	1732	0.065	0.004	MHC	Susu-DRB*009	Susu_DRB_009	*09	0.972	0.166	357	no	yes
2002	Seq_010	8.75	2217	0.045	0.006	MHC	Susu-DRB*010	Susu_DRB_010	*10	0.972	0.166	357	no	yes
2002	Seq_011	64.75	3594	0.338	0.016	MHC	Susu-DRB*011	Susu_DRB_011	*11	0.972	0.166	357	no	no
2002	Seq_012	62.25	4193	0.325	0.013	MHC	Susu-DRB*012	Susu_DRB_012	*12	0.972	0.166	357	no	no
2002	Seq_013	8.75	2217	0.045	0.006	MHC	Susu-DRB*013	Susu_DRB_013	*13	0.972	0.166	357	yes	yes
2002	Seq_014	9	1826	0.047	0.01	MHC	Susu-DRB*014	Susu_DRB_014	*14	0.972	0.166	357	yes	no
2002	Seq_016	17	3367	0.088	0.011	MHC	Susu-DRB*016	Susu_DRB_016	*16	0.972	0.166	357	yes	no
2002	Seq_017	19.75	3403	0.103	0.013	MHC	Susu-DRB*017	Susu_DRB_017	*17	0.972	0.166	357	no	no
2002	Seq_018	8	0	0.042	0.004	MHC	Susu-DRB*018	Susu_DRB_018	*18	0.972	0.166	357	no	no
2002	Seq_020	8	1155	0.042	0.005	MHC	Susu-DRB*020	Susu_DRB_020	*20	0.972	0.166	357	no	no
2003	Seq_001	115.75	14863	0.564	0.007	MHC	Susu-DRB*001	Susu_DRB_001	*01	0.977	0.165	319	yes	yes
2003	Seq_003	57.5	7506	0.28	0.004	MHC	Susu-DRB*003	Susu_DRB_003	*03	0.977	0.165	319	yes	yes
2003	Seq_006	63.25	5123	0.31	0.014	MHC	Susu-DRB*006	Susu_DRB_006	*06	0.977	0.165	319	no	no
2003	Seq_007	32.75	2.63	0.16	0.008	MHC	Susu-DRB*007	Susu_DRB_007	*07	0.977	0.165	319	yes	yes
2003	Seq_009	11	2449	0.053	0.006	MHC	Susu-DRB*009	Susu_DRB_009	*09	0.977	0.165	319	no	yes
2003	Seq_010	12.25	2872	0.059	0.008	MHC	Susu-DRB*010	Susu_DRB_010	*10	0.977	0.165	319	no	yes
2003	Seq_011	57.75	9359	0.281	0.014	MHC	Susu-DRB*011	Susu_DRB_011	*11	0.977	0.165	319	no	no
2003	Seq_012	58.25	9912	0.283	0.017	MHC	Susu-DRB*012	Susu_DRB_012	*12	0.977	0.165	319	no	no
2003	Seq_013	11.75	2.5	0.057	0.007	MHC	Susu-DRB*013	Susu_DRB_013	*13	0.977	0.165	319	yes	yes
2003	Seq_014	10.5	2082	0.051	0.004	MHC	Susu-DRB*014	Susu_DRB_014	*14	0.977	0.165	319	yes	no
2003	Seq_016	17.5	2887	0.085	0.005	MHC	Susu-DRB*016	Susu_DRB_016	*16	0.977	0.165	319	yes	no
2003	Seq_017	20.25	2872	0.099	0.005	MHC	Susu-DRB*017	Susu_DRB_017	*17	0.977	0.165	319	no	no
2003	Seq_018	2	0	0.01	0.001	MHC	Susu-DRB*018	Susu_DRB_018	*18	0.977	0.165	319	no	no
2003	Seq_020	7.25	0.5	0.036	0.003	MHC	Susu-DRB*020	Susu_DRB_020	*20	0.977	0.165	319	no	no
2004	Seq_001	77.5	11.03	0.566	0.018	MHC	Susu-DRB*001	Susu_DRB_001	*01	1005	0.138	255	yes	yes
2004	Seq_003	39.5	4041	0.29	0.019	MHC	Susu-DRB*003	Susu_DRB_003	*03	1005	0.138	255	yes	yes
2004	Seq_006	40.75	5.5	0.298	0.008	MHC	Susu-DRB*006	Susu_DRB_006	*06	1005	0.138	255	no	no
2004	Seq_007	31.25	3.5	0.229	0.017	MHC	Susu-DRB*007	Susu_DRB_007	*07	1005	0.138	255	yes	yes
2004	Seq_009	12	5354	0.086	0.027	MHC	Susu-DRB*009	Susu_DRB_009	*09	1005	0.138	255	no	yes
2004	Seq_010	11	2	0.08	0.005	MHC	Susu-DRB*010	Susu_DRB_010	*10	1005	0.138	255	no	yes
2004	Seq_011	21.5	1	0.158	0.009	MHC	Susu-DRB*011	Susu_DRB_011	*11	1005	0.138	255	no	no
2004	Seq_012	22.5	1	0.166	0.01	MHC	Susu-DRB*012	Susu_DRB_012	*12	1005	0.138	255	no	no
2004	Seq_013	7.75	1258	0.057	0.008	MHC	Susu-DRB*013	Susu_DRB_013	*13	1005	0.138	255	yes	yes
2004	Seq_014	8.25	1258	0.06	0.005	MHC	Susu-DRB*014	Susu_DRB_014	*14	1005	0.138	255	yes	no
2004	Seq_016	9.5	0.577	0.07	0.007	MHC	Susu-DRB*016	Susu_DRB_016	*16	1005	0.138	255	yes	no
2004	Seq_017	11.5	2082	0.084	0.009	MHC	Susu-DRB*017	Susu_DRB_017	*17	1005	0.138	255	no	no
2004	Seq_018	0	0	0	0	MHC	Susu-DRB*018	Susu_DRB_018	*18	1005	0.138	255	no	no
2004	Seq_020	6	0	0.044	0.004	MHC	Susu-DRB*020	Susu_DRB_020	*20	1005	0.138	255	no	no
2005	Seq_001	119.75	17056	0.642	0.029	MHC	Susu-DRB*001	Susu_DRB_001	*01	0.99	0.147	340	yes	yes
2005	Seq_003	62.25	6702	0.335	0.007	MHC	Susu-DRB*003	Susu_DRB_003	*03	0.99	0.147	340	yes	yes
2005	Seq_006	63.75	9.43	0.342	0.019	MHC	Susu-DRB*006	Susu_DRB_006	*06	0.99	0.147	340	no	no
2005	Seq_007	36.75	4031	0.2	0.034	MHC	Susu-DRB*007	Susu_DRB_007	*07	0.99	0.147	340	yes	yes
2005	Seq_009	23	3.83	0.123	0.008	MHC	Susu-DRB*009	Susu_DRB_009	*09	0.99	0.147	340	no	yes
2005	Seq_010	19	0.816	0.103	0.007	MHC	Susu-DRB*010	Susu_DRB_010	*10	0.99	0.147	340	no	yes
2005	Seq_011	22.5	5568	0.12	0.017	MHC	Susu-DRB*011	Susu_DRB_011	*11	0.99	0.147	340	no	no
2005	Seq_012	22.25	5123	0.119	0.015	MHC	Susu-DRB*012	Susu_DRB_012	*12	0.99	0.147	340	no	no
2005	Seq_013	12	0	0.065	0.006	MHC	Susu-DRB*013	Susu_DRB_013	*13	0.99	0.147	340	yes	yes
2005	Seq_014	15.75	1258	0.085	0.006	MHC	Susu-DRB*014	Susu_DRB_014	*14	0.99	0.147	340	yes	no
2005	Seq_016	9.75	2363	0.052	0.007	MHC	Susu-DRB*016	Susu_DRB_016	*16	0.99	0.147	340	yes	no
2005	Seq_017	15.25	1708	0.083	0.012	MHC	Susu-DRB*017	Susu_DRB_017	*17	0.99	0.147	340	no	no
2005	Seq_018	1	1414	0.005	0.007	MHC	Susu-DRB*018	Susu_DRB_018	*18	0.99	0.147	340	no	no
2005	Seq_020	4.25	0.5	0.023	0.005	MHC	Susu-DRB*020	Susu_DRB_020	*20	0.99	0.147	340	no	no
2006	Seq_001	150.25	2986	0.678	0.008	MHC	Susu-DRB*001	Susu_DRB_001	*01	0.976	0.159	367	yes	yes
2006	Seq_003	74.5	0.577	0.336	0.008	MHC	Susu-DRB*003	Susu_DRB_003	*03	0.976	0.159	367	yes	yes
2006	Seq_006	80	3367	0.361	0.01	MHC	Susu-DRB*006	Susu_DRB_006	*06	0.976	0.159	367	no	no
2006	Seq_007	29	3742	0.131	0.015	MHC	Susu-DRB*007	Susu_DRB_007	*07	0.976	0.159	367	yes	yes
2006	Seq_009	30.5	0.577	0.138	0.004	MHC	Susu-DRB*009	Susu_DRB_009	*09	0.976	0.159	367	no	yes
2006	Seq_010	22.75	0.5	0.103	0.004	MHC	Susu-DRB*010	Susu_DRB_010	*10	0.976	0.159	367	no	yes
2006	Seq_011	31.5	0.577	0.142	0.005	MHC	Susu-DRB*011	Susu_DRB_011	*11	0.976	0.159	367	no	no
2006	Seq_012	30.5	0.577	0.138	0.005	MHC	Susu-DRB*012	Susu_DRB_012	*12	0.976	0.159	367	no	no
2006	Seq_013	13.75	1258	0.062	0.006	MHC	Susu-DRB*013	Susu_DRB_013	*13	0.976	0.159	367	yes	yes
2006	Seq_014	13	1414	0.059	0.006	MHC	Susu-DRB*014	Susu_DRB_014	*14	0.976	0.159	367	yes	no
2006	Seq_016	21	1414	0.095	0.007	MHC	Susu-DRB*016	Susu_DRB_016	*16	0.976	0.159	367	yes	no
2006	Seq_017	17	0.816	0.077	0.003	MHC	Susu-DRB*017	Susu_DRB_017	*17	0.976	0.159	367	no	no
2006	Seq_018	1.75	0.5	0.008	0.002	MHC	Susu-DRB*018	Susu_DRB_018	*18	0.976	0.159	367	no	no
2006	Seq_020	4	0	0.018	0	MHC	Susu-DRB*020	Susu_DRB_020	*20	0.976	0.159	367	no	no
2007	Seq_001	136.5	18592	0.705	0.007	MHC	Susu-DRB*001	Susu_DRB_001	*01	0.972	0.16	292	yes	yes
2007	Seq_003	61.25	10996	0.315	0.013	MHC	Susu-DRB*003	Susu_DRB_003	*03	0.972	0.16	292	yes	yes
2007	Seq_006	76.25	11087	0.393	0.009	MHC	Susu-DRB*006	Susu_DRB_006	*06	0.972	0.16	292	no	no
2007	Seq_007	19.75	3304	0.102	0.003	MHC	Susu-DRB*007	Susu_DRB_007	*07	0.972	0.16	292	yes	yes
2007	Seq_009	33	0.816	0.173	0.021	MHC	Susu-DRB*009	Susu_DRB_009	*09	0.972	0.16	292	no	yes
2007	Seq_010	20.75	0.957	0.108	0.012	MHC	Susu-DRB*010	Susu_DRB_010	*10	0.972	0.16	292	no	yes
2007	Seq_011	24.25	6602	0.123	0.021	MHC	Susu-DRB*011	Susu_DRB_011	*11	0.972	0.16	292	no	no
2007	Seq_012	23.25	6602	0.118	0.021	MHC	Susu-DRB*012	Susu_DRB_012	*12	0.972	0.16	292	no	no
2007	Seq_013	12.25	0.5	0.064	0.008	MHC	Susu-DRB*013	Susu_DRB_013	*13	0.972	0.16	292	yes	yes
2007	Seq_014	8.5	3109	0.043	0.01	MHC	Susu-DRB*014	Susu_DRB_014	*14	0.972	0.16	292	yes	no
2007	Seq_016	19.75	2217	0.102	0.003	MHC	Susu-DRB*016	Susu_DRB_016	*16	0.972	0.16	292	yes	no
2007	Seq_017	14.5	0.577	0.076	0.008	MHC	Susu-DRB*017	Susu_DRB_017	*17	0.972	0.16	292	no	no
2007	Seq_018	1.75	0.957	0.01	0.007	MHC	Susu-DRB*018	Susu_DRB_018	*18	0.972	0.16	292	no	no
2007	Seq_020	4	0	0.021	0.003	MHC	Susu-DRB*020	Susu_DRB_020	*20	0.972	0.16	292	no	no
2008	Seq_001	72	6055	0.589	0.035	MHC	Susu-DRB*001	Susu_DRB_001	*01	0.976	0.162	264	yes	yes
2008	Seq_003	36.75	7676	0.297	0.018	MHC	Susu-DRB*003	Susu_DRB_003	*03	0.976	0.162	264	yes	yes
2008	Seq_006	44	0.816	0.363	0.048	MHC	Susu-DRB*006	Susu_DRB_006	*06	0.976	0.162	264	no	no
2008	Seq_007	25	4.69	0.203	0.016	MHC	Susu-DRB*007	Susu_DRB_007	*07	0.976	0.162	264	yes	yes
2008	Seq_009	29	2	0.238	0.017	MHC	Susu-DRB*009	Susu_DRB_009	*09	0.976	0.162	264	no	yes
2008	Seq_010	9.25	2.63	0.074	0.01	MHC	Susu-DRB*010	Susu_DRB_010	*10	0.976	0.162	264	no	yes
2008	Seq_011	4.5	0.577	0.037	0.005	MHC	Susu-DRB*011	Susu_DRB_011	*11	0.976	0.162	264	no	no
2008	Seq_012	4	0.816	0.032	0.004	MHC	Susu-DRB*012	Susu_DRB_012	*12	0.976	0.162	264	no	no
2008	Seq_013	9.25	2.63	0.074	0.01	MHC	Susu-DRB*013	Susu_DRB_013	*13	0.976	0.162	264	yes	yes
2008	Seq_014	7.5	3109	0.059	0.015	MHC	Susu-DRB*014	Susu_DRB_014	*14	0.976	0.162	264	yes	no
2008	Seq_016	6	0.816	0.049	0.006	MHC	Susu-DRB*016	Susu_DRB_016	*16	0.976	0.162	264	yes	no
2008	Seq_017	16.75	2872	0.136	0.004	MHC	Susu-DRB*017	Susu_DRB_017	*17	0.976	0.162	264	no	no
2008	Seq_018	3	0	0.025	0.003	MHC	Susu-DRB*018	Susu_DRB_018	*18	0.976	0.162	264	no	no
2008	Seq_020	3.75	0.957	0.03	0.005	MHC	Susu-DRB*020	Susu_DRB_020	*20	0.976	0.162	264	no	no
2009	Seq_001	77.75	4717	0.547	0.032	MHC	Susu-DRB*001	Susu_DRB_001	*01	0.997	0.157	315	yes	yes
2009	Seq_003	48.5	4041	0.341	0.022	MHC	Susu-DRB*003	Susu_DRB_003	*03	0.997	0.157	315	yes	yes
2009	Seq_006	33.25	5058	0.235	0.043	MHC	Susu-DRB*006	Susu_DRB_006	*06	0.997	0.157	315	no	no
2009	Seq_007	28.5	0.577	0.201	0.01	MHC	Susu-DRB*007	Susu_DRB_007	*07	0.997	0.157	315	yes	yes
2009	Seq_009	36.5	5066	0.256	0.022	MHC	Susu-DRB*009	Susu_DRB_009	*09	0.997	0.157	315	no	yes
2009	Seq_010	18.75	3304	0.131	0.018	MHC	Susu-DRB*010	Susu_DRB_010	*10	0.997	0.157	315	no	yes
2009	Seq_011	5.25	0.957	0.037	0.008	MHC	Susu-DRB*011	Susu_DRB_011	*11	0.997	0.157	315	no	no
2009	Seq_012	5.25	0.957	0.037	0.008	MHC	Susu-DRB*012	Susu_DRB_012	*12	0.997	0.157	315	no	no
2009	Seq_013	16.5	2.38	0.116	0.01	MHC	Susu-DRB*013	Susu_DRB_013	*13	0.997	0.157	315	yes	yes
2009	Seq_014	12.25	2.5	0.086	0.013	MHC	Susu-DRB*014	Susu_DRB_014	*14	0.997	0.157	315	yes	no
2009	Seq_016	5.5	1291	0.039	0.01	MHC	Susu-DRB*016	Susu_DRB_016	*16	0.997	0.157	315	yes	no
2009	Seq_017	18.25	0.5	0.128	0.004	MHC	Susu-DRB*017	Susu_DRB_017	*17	0.997	0.157	315	no	no
2009	Seq_018	3	1633	0.021	0.01	MHC	Susu-DRB*018	Susu_DRB_018	*18	0.997	0.157	315	no	no
2009	Seq_020	6.25	1258	0.044	0.007	MHC	Susu-DRB*020	Susu_DRB_020	*20	0.997	0.157	315	no	no
2010	Seq_001	111	7659	0.532	0.014	MHC	Susu-DRB*001	Susu_DRB_001	*01	1	0.143	366	yes	yes
2010	Seq_003	81.5	8347	0.391	0.03	MHC	Susu-DRB*003	Susu_DRB_003	*03	1	0.143	366	yes	yes
2010	Seq_006	29.25	1.5	0.14	0.006	MHC	Susu-DRB*006	Susu_DRB_006	*06	1	0.143	366	no	no
2010	Seq_007	39	3162	0.187	0.011	MHC	Susu-DRB*007	Susu_DRB_007	*07	1	0.143	366	yes	yes
2010	Seq_009	46	3266	0.221	0.017	MHC	Susu-DRB*009	Susu_DRB_009	*09	1	0.143	366	no	yes
2010	Seq_010	30.75	3594	0.147	0.012	MHC	Susu-DRB*010	Susu_DRB_010	*10	1	0.143	366	no	yes
2010	Seq_011	5.25	1893	0.025	0.007	MHC	Susu-DRB*011	Susu_DRB_011	*11	1	0.143	366	no	no
2010	Seq_012	5.25	1893	0.025	0.007	MHC	Susu-DRB*012	Susu_DRB_012	*12	1	0.143	366	no	no
2010	Seq_013	30	3266	0.144	0.007	MHC	Susu-DRB*013	Susu_DRB_013	*13	1	0.143	366	yes	yes
2010	Seq_014	27.25	1.5	0.131	0.009	MHC	Susu-DRB*014	Susu_DRB_014	*14	1	0.143	366	yes	no
2010	Seq_016	2.75	3.5	0.013	0.017	MHC	Susu-DRB*016	Susu_DRB_016	*16	1	0.143	366	yes	no
2010	Seq_017	24.25	2363	0.116	0.01	MHC	Susu-DRB*017	Susu_DRB_017	*17	1	0.143	366	no	no
2010	Seq_018	9.5	1732	0.046	0.008	MHC	Susu-DRB*018	Susu_DRB_018	*18	1	0.143	366	no	no
2010	Seq_020	16.75	3202	0.08	0.015	MHC	Susu-DRB*020	Susu_DRB_020	*20	1	0.143	366	no	no
2011	Seq_001	127.25	2.5	0.539	0.009	MHC	Susu-DRB*001	Susu_DRB_001	*01	0.985	0.15	412	yes	yes
2011	Seq_003	104.75	4992	0.444	0.024	MHC	Susu-DRB*003	Susu_DRB_003	*03	0.985	0.15	412	yes	yes
2011	Seq_006	28	1414	0.118	0.005	MHC	Susu-DRB*006	Susu_DRB_006	*06	0.985	0.15	412	no	no
2011	Seq_007	39	3559	0.165	0.013	MHC	Susu-DRB*007	Susu_DRB_007	*07	0.985	0.15	412	yes	yes
2011	Seq_009	55	3162	0.233	0.016	MHC	Susu-DRB*009	Susu_DRB_009	*09	0.985	0.15	412	no	yes
2011	Seq_010	34.5	1291	0.146	0.004	MHC	Susu-DRB*010	Susu_DRB_010	*10	0.985	0.15	412	no	yes
2011	Seq_011	9	0	0.038	0.001	MHC	Susu-DRB*011	Susu_DRB_011	*11	0.985	0.15	412	no	no
2011	Seq_012	9	0	0.038	0.001	MHC	Susu-DRB*012	Susu_DRB_012	*12	0.985	0.15	412	no	no
2011	Seq_013	30.75	2217	0.13	0.009	MHC	Susu-DRB*013	Susu_DRB_013	*13	0.985	0.15	412	yes	yes
2011	Seq_014	23.25	4031	0.098	0.016	MHC	Susu-DRB*014	Susu_DRB_014	*14	0.985	0.15	412	yes	no
2011	Seq_016	0.75	0.5	0.003	0.002	MHC	Susu-DRB*016	Susu_DRB_016	*16	0.985	0.15	412	yes	no
2011	Seq_017	18	3162	0.076	0.013	MHC	Susu-DRB*017	Susu_DRB_017	*17	0.985	0.15	412	no	no
2011	Seq_018	16.25	1.5	0.069	0.007	MHC	Susu-DRB*018	Susu_DRB_018	*18	0.985	0.15	412	no	no
2011	Seq_020	25.25	1.5	0.107	0.007	MHC	Susu-DRB*020	Susu_DRB_020	*20	0.985	0.15	412	no	no
2012	Seq_001	136.75	3594	0.551	0.015	MHC	Susu-DRB*001	Susu_DRB_001	*01	1004	0.152	388	yes	yes
2012	Seq_003	117.75	2754	0.475	0.017	MHC	Susu-DRB*003	Susu_DRB_003	*03	1004	0.152	388	yes	yes
2012	Seq_006	24.25	2.63	0.098	0.008	MHC	Susu-DRB*006	Susu_DRB_006	*06	1004	0.152	388	no	no
2012	Seq_007	40.75	1708	0.164	0.006	MHC	Susu-DRB*007	Susu_DRB_007	*07	1004	0.152	388	yes	yes
2012	Seq_009	55	5292	0.221	0.015	MHC	Susu-DRB*009	Susu_DRB_009	*09	1004	0.152	388	no	yes
2012	Seq_010	34	3162	0.137	0.01	MHC	Susu-DRB*010	Susu_DRB_010	*10	1004	0.152	388	no	yes
2012	Seq_011	9	0	0.036	0.001	MHC	Susu-DRB*011	Susu_DRB_011	*11	1004	0.152	388	no	no
2012	Seq_012	9	0	0.036	0.001	MHC	Susu-DRB*012	Susu_DRB_012	*12	1004	0.152	388	no	no
2012	Seq_013	26	3162	0.105	0.01	MHC	Susu-DRB*013	Susu_DRB_013	*13	1004	0.152	388	yes	yes
2012	Seq_014	21.75	0.957	0.088	0.003	MHC	Susu-DRB*014	Susu_DRB_014	*14	1004	0.152	388	yes	no
2012	Seq_016	3	2	0.012	0.008	MHC	Susu-DRB*016	Susu_DRB_016	*16	1004	0.152	388	yes	no
2012	Seq_017	14.5	1732	0.058	0.005	MHC	Susu-DRB*017	Susu_DRB_017	*17	1004	0.152	388	no	no
2012	Seq_018	20.5	1732	0.083	0.006	MHC	Susu-DRB*018	Susu_DRB_018	*18	1004	0.152	388	no	no
2012	Seq_020	30.75	2062	0.124	0.007	MHC	Susu-DRB*020	Susu_DRB_020	*20	1004	0.152	388	no	no
2013	Seq_001	97.75	10.21	0.59	0.022	MHC	Susu-DRB*001	Susu_DRB_001	*01	1	0.147	306	yes	yes
2013	Seq_003	79.75	9535	0.481	0.014	MHC	Susu-DRB*003	Susu_DRB_003	*03	1	0.147	306	yes	yes
2013	Seq_006	17.25	2217	0.105	0.018	MHC	Susu-DRB*006	Susu_DRB_006	*06	1	0.147	306	no	no
2013	Seq_007	27	1633	0.164	0.013	MHC	Susu-DRB*007	Susu_DRB_007	*07	1	0.147	306	yes	yes
2013	Seq_009	35.5	7767	0.213	0.03	MHC	Susu-DRB*009	Susu_DRB_009	*09	1	0.147	306	no	yes
2013	Seq_010	25.5	1291	0.155	0.01	MHC	Susu-DRB*010	Susu_DRB_010	*10	1	0.147	306	no	yes
2013	Seq_011	7	1414	0.042	0.005	MHC	Susu-DRB*011	Susu_DRB_011	*11	1	0.147	306	no	no
2013	Seq_012	7	1414	0.042	0.005	MHC	Susu-DRB*012	Susu_DRB_012	*12	1	0.147	306	no	no
2013	Seq_013	18	1155	0.109	0.009	MHC	Susu-DRB*013	Susu_DRB_013	*13	1	0.147	306	yes	yes
2013	Seq_014	15.25	0.5	0.093	0.01	MHC	Susu-DRB*014	Susu_DRB_014	*14	1	0.147	306	yes	no
2013	Seq_016	4.75	0.957	0.029	0.008	MHC	Susu-DRB*016	Susu_DRB_016	*16	1	0.147	306	yes	no
2013	Seq_017	4.5	1291	0.027	0.006	MHC	Susu-DRB*017	Susu_DRB_017	*17	1	0.147	306	no	no
2013	Seq_018	13	1633	0.078	0.004	MHC	Susu-DRB*018	Susu_DRB_018	*18	1	0.147	306	no	no
2013	Seq_020	18	2449	0.108	0.007	MHC	Susu-DRB*020	Susu_DRB_020	*20	1	0.147	306	no	no
2014	Seq_001	116.75	4573	0.606	0.03	MHC	Susu-DRB*001	Susu_DRB_001	*01	0.989	0.143	360	yes	yes
2014	Seq_003	81	0	0.42	0.007	MHC	Susu-DRB*003	Susu_DRB_003	*03	0.989	0.143	360	yes	yes
2014	Seq_006	36.75	1708	0.191	0.008	MHC	Susu-DRB*006	Susu_DRB_006	*06	0.989	0.143	360	no	no
2014	Seq_007	31.25	0.957	0.162	0.006	MHC	Susu-DRB*007	Susu_DRB_007	*07	0.989	0.143	360	yes	yes
2014	Seq_009	32.25	2872	0.167	0.012	MHC	Susu-DRB*009	Susu_DRB_009	*09	0.989	0.143	360	no	yes
2014	Seq_010	31.25	1893	0.162	0.007	MHC	Susu-DRB*010	Susu_DRB_010	*10	0.989	0.143	360	no	yes
2014	Seq_011	9.5	1	0.049	0.005	MHC	Susu-DRB*011	Susu_DRB_011	*11	0.989	0.143	360	no	no
2014	Seq_012	9.5	1	0.049	0.005	MHC	Susu-DRB*012	Susu_DRB_012	*12	0.989	0.143	360	no	no
2014	Seq_013	15.75	0.957	0.082	0.004	MHC	Susu-DRB*013	Susu_DRB_013	*13	0.989	0.143	360	yes	yes
2014	Seq_014	20.25	2062	0.105	0.01	MHC	Susu-DRB*014	Susu_DRB_014	*14	0.989	0.143	360	yes	no
2014	Seq_016	10.75	2062	0.056	0.01	MHC	Susu-DRB*016	Susu_DRB_016	*16	0.989	0.143	360	yes	no
2014	Seq_017	5	0	0.026	0	MHC	Susu-DRB*017	Susu_DRB_017	*17	0.989	0.143	360	no	no
2014	Seq_018	16.75	2062	0.087	0.01	MHC	Susu-DRB*018	Susu_DRB_018	*18	0.989	0.143	360	no	no
2014	Seq_020	11.5	1291	0.06	0.006	MHC	Susu-DRB*020	Susu_DRB_020	*20	0.989	0.143	360	no	no
2015	Seq_001	107.25	7089	0.57	0.01	MHC	Susu-DRB*001	Susu_DRB_001	*01	0.999	0.151	363	yes	yes
2015	Seq_003	73.5	5508	0.39	0.011	MHC	Susu-DRB*003	Susu_DRB_003	*03	0.999	0.151	363	yes	yes
2015	Seq_006	27.5	3317	0.146	0.013	MHC	Susu-DRB*006	Susu_DRB_006	*06	0.999	0.151	363	no	no
2015	Seq_007	29.75	2062	0.158	0.004	MHC	Susu-DRB*007	Susu_DRB_007	*07	0.999	0.151	363	yes	yes
2015	Seq_009	19.75	4349	0.105	0.02	MHC	Susu-DRB*009	Susu_DRB_009	*09	0.999	0.151	363	no	yes
2015	Seq_010	30.25	3096	0.161	0.012	MHC	Susu-DRB*010	Susu_DRB_010	*10	0.999	0.151	363	no	yes
2015	Seq_011	12.25	0.5	0.065	0.006	MHC	Susu-DRB*011	Susu_DRB_011	*11	0.999	0.151	363	no	no
2015	Seq_012	12.25	0.5	0.065	0.006	MHC	Susu-DRB*012	Susu_DRB_012	*12	0.999	0.151	363	no	no
2015	Seq_013	13	0.816	0.069	0.004	MHC	Susu-DRB*013	Susu_DRB_013	*13	0.999	0.151	363	yes	yes
2015	Seq_014	21.5	1732	0.114	0.006	MHC	Susu-DRB*014	Susu_DRB_014	*14	0.999	0.151	363	yes	no
2015	Seq_016	15.75	0.957	0.084	0.005	MHC	Susu-DRB*016	Susu_DRB_016	*16	0.999	0.151	363	yes	no
2015	Seq_017	4.25	1708	0.023	0.009	MHC	Susu-DRB*017	Susu_DRB_017	*17	0.999	0.151	363	no	no
2015	Seq_018	20.5	1291	0.109	0.008	MHC	Susu-DRB*018	Susu_DRB_018	*18	0.999	0.151	363	no	no
2015	Seq_020	12	0.816	0.064	0.004	MHC	Susu-DRB*020	Susu_DRB_020	*20	0.999	0.151	363	no	no
2016	Seq_001	64	9416	0.599	0.041	MHC	Susu-DRB*001	Susu_DRB_001	*01	0.982	0.181	270	yes	yes
2016	Seq_003	40.75	7.5	0.379	0.016	MHC	Susu-DRB*003	Susu_DRB_003	*03	0.982	0.181	270	yes	yes
2016	Seq_006	16.25	2872	0.152	0.021	MHC	Susu-DRB*006	Susu_DRB_006	*06	0.982	0.181	270	no	no
2016	Seq_007	14	4.32	0.129	0.023	MHC	Susu-DRB*007	Susu_DRB_007	*07	0.982	0.181	270	yes	yes
2016	Seq_009	16.25	1708	0.156	0.037	MHC	Susu-DRB*009	Susu_DRB_009	*09	0.982	0.181	270	no	yes
2016	Seq_010	20	0.816	0.189	0.025	MHC	Susu-DRB*010	Susu_DRB_010	*10	0.982	0.181	270	no	yes
2016	Seq_011	6.75	0.957	0.063	0.004	MHC	Susu-DRB*011	Susu_DRB_011	*11	0.982	0.181	270	no	no
2016	Seq_012	5.75	1.5	0.053	0.004	MHC	Susu-DRB*012	Susu_DRB_012	*12	0.982	0.181	270	no	no
2016	Seq_013	9.25	0.957	0.089	0.021	MHC	Susu-DRB*013	Susu_DRB_013	*13	0.982	0.181	270	yes	yes
2016	Seq_014	9.75	3096	0.089	0.013	MHC	Susu-DRB*014	Susu_DRB_014	*14	0.982	0.181	270	yes	no
2016	Seq_016	14	2.16	0.135	0.036	MHC	Susu-DRB*016	Susu_DRB_016	*16	0.982	0.181	270	yes	no
2016	Seq_017	1	1414	0.008	0.01	MHC	Susu-DRB*017	Susu_DRB_017	*17	0.982	0.181	270	no	no
2016	Seq_018	11	2449	0.102	0.01	MHC	Susu-DRB*018	Susu_DRB_018	*18	0.982	0.181	270	no	no
2016	Seq_020	5.75	1708	0.053	0.008	MHC	Susu-DRB*020	Susu_DRB_020	*20	0.982	0.181	270	no	no
2017	Seq_001	71	5944	0.692	0.012	MHC	Susu-DRB*001	Susu_DRB_001	*01	0.991	0.167	189	yes	yes
2017	Seq_003	34.75	7136	0.337	0.051	MHC	Susu-DRB*003	Susu_DRB_003	*03	0.991	0.167	189	yes	yes
2017	Seq_006	23.25	2062	0.227	0.016	MHC	Susu-DRB*006	Susu_DRB_006	*06	0.991	0.167	189	no	no
2017	Seq_007	15.5	1291	0.152	0.023	MHC	Susu-DRB*007	Susu_DRB_007	*07	0.991	0.167	189	yes	yes
2017	Seq_009	22	1826	0.215	0.007	MHC	Susu-DRB*009	Susu_DRB_009	*09	0.991	0.167	189	no	yes
2017	Seq_010	28.5	2887	0.279	0.036	MHC	Susu-DRB*010	Susu_DRB_010	*10	0.991	0.167	189	no	yes
2017	Seq_011	2.75	1708	0.026	0.015	MHC	Susu-DRB*011	Susu_DRB_011	*11	0.991	0.167	189	no	no
2017	Seq_012	2.25	1258	0.022	0.011	MHC	Susu-DRB*012	Susu_DRB_012	*12	0.991	0.167	189	no	no
2017	Seq_013	16.75	2986	0.164	0.031	MHC	Susu-DRB*013	Susu_DRB_013	*13	0.991	0.167	189	yes	yes
2017	Seq_014	6.25	1258	0.061	0.01	MHC	Susu-DRB*014	Susu_DRB_014	*14	0.991	0.167	189	yes	no
2017	Seq_016	18	1826	0.176	0.018	MHC	Susu-DRB*016	Susu_DRB_016	*16	0.991	0.167	189	yes	no
2017	Seq_017	0	0	0	0	MHC	Susu-DRB*017	Susu_DRB_017	*17	0.991	0.167	189	no	no
2017	Seq_018	9	1155	0.088	0.007	MHC	Susu-DRB*018	Susu_DRB_018	*18	0.991	0.167	189	no	no
2017	Seq_020	5.25	0.957	0.051	0.008	MHC	Susu-DRB*020	Susu_DRB_020	*20	0.991	0.167	189	no	no
2018	Seq_001	69.25	6397	0.704	0.016	MHC	Susu-DRB*001	Susu_DRB_001	*01	0.998	0.148	196	yes	yes
2018	Seq_003	29.5	3109	0.3	0.015	MHC	Susu-DRB*003	Susu_DRB_003	*03	0.998	0.148	196	yes	yes
2018	Seq_006	24	3367	0.243	0.016	MHC	Susu-DRB*006	Susu_DRB_006	*06	0.998	0.148	196	no	no
2018	Seq_007	18.25	1708	0.186	0.016	MHC	Susu-DRB*007	Susu_DRB_007	*07	0.998	0.148	196	yes	yes
2018	Seq_009	24.25	3304	0.248	0.045	MHC	Susu-DRB*009	Susu_DRB_009	*09	0.998	0.148	196	no	yes
2018	Seq_010	25.25	2062	0.257	0.019	MHC	Susu-DRB*010	Susu_DRB_010	*10	0.998	0.148	196	no	yes
2018	Seq_011	1.75	0.5	0.018	0.004	MHC	Susu-DRB*011	Susu_DRB_011	*11	0.998	0.148	196	no	no
2018	Seq_012	1.75	0.5	0.018	0.004	MHC	Susu-DRB*012	Susu_DRB_012	*12	0.998	0.148	196	no	no
2018	Seq_013	16.75	1708	0.172	0.028	MHC	Susu-DRB*013	Susu_DRB_013	*13	0.998	0.148	196	yes	yes
2018	Seq_014	5.25	0.957	0.053	0.007	MHC	Susu-DRB*014	Susu_DRB_014	*14	0.998	0.148	196	yes	no
2018	Seq_016	10	4967	0.101	0.049	MHC	Susu-DRB*016	Susu_DRB_016	*16	0.998	0.148	196	yes	no
2018	Seq_017	0	0	0	0	MHC	Susu-DRB*017	Susu_DRB_017	*17	0.998	0.148	196	no	no
2018	Seq_018	5.5	1	0.056	0.012	MHC	Susu-DRB*018	Susu_DRB_018	*18	0.998	0.148	196	no	no
2018	Seq_020	11	1155	0.113	0.018	MHC	Susu-DRB*020	Susu_DRB_020	*20	0.998	0.148	196	no	no
2019	Seq_001	68.25	4113	0.693	0.018	MHC	Susu-DRB*001	Susu_DRB_001	*01	0.991	0.151	172	yes	yes
2019	Seq_003	33	3916	0.334	0.02	MHC	Susu-DRB*003	Susu_DRB_003	*03	0.991	0.151	172	yes	yes
2019	Seq_006	17.25	0.5	0.176	0.01	MHC	Susu-DRB*006	Susu_DRB_006	*06	0.991	0.151	172	no	no
2019	Seq_007	25.5	4726	0.258	0.036	MHC	Susu-DRB*007	Susu_DRB_007	*07	0.991	0.151	172	yes	yes
2019	Seq_009	30.75	2.63	0.313	0.028	MHC	Susu-DRB*009	Susu_DRB_009	*09	0.991	0.151	172	no	yes
2019	Seq_010	27.75	2062	0.282	0.016	MHC	Susu-DRB*010	Susu_DRB_010	*10	0.991	0.151	172	no	yes
2019	Seq_011	1	0	0.01	0.001	MHC	Susu-DRB*011	Susu_DRB_011	*11	0.991	0.151	172	no	no
2019	Seq_012	1	0	0.01	0.001	MHC	Susu-DRB*012	Susu_DRB_012	*12	0.991	0.151	172	no	no
2019	Seq_013	24.25	1258	0.247	0.013	MHC	Susu-DRB*013	Susu_DRB_013	*13	0.991	0.151	172	yes	yes
2019	Seq_014	4.25	0.5	0.043	0.007	MHC	Susu-DRB*014	Susu_DRB_014	*14	0.991	0.151	172	yes	no
2019	Seq_016	5.25	2217	0.053	0.021	MHC	Susu-DRB*016	Susu_DRB_016	*16	0.991	0.151	172	yes	no
2019	Seq_017	0	0	0	0	MHC	Susu-DRB*017	Susu_DRB_017	*17	0.991	0.151	172	no	no
2019	Seq_018	5.75	0.5	0.058	0.005	MHC	Susu-DRB*018	Susu_DRB_018	*18	0.991	0.151	172	no	no
2019	Seq_020	12.75	0.5	0.13	0.008	MHC	Susu-DRB*020	Susu_DRB_020	*20	0.991	0.151	172	no	no
2020	Seq_001	41.5	1732	0.636	0.013	MHC	Susu-DRB*001	Susu_DRB_001	*01	0.98	0.138	89	yes	yes
2020	Seq_003	21.25	0.5	0.326	0.013	MHC	Susu-DRB*003	Susu_DRB_003	*03	0.98	0.138	89	yes	yes
2020	Seq_006	6.5	1	0.099	0.01	MHC	Susu-DRB*006	Susu_DRB_006	*06	0.98	0.138	89	no	no
2020	Seq_007	20	2449	0.306	0.02	MHC	Susu-DRB*007	Susu_DRB_007	*07	0.98	0.138	89	yes	yes
2020	Seq_009	23.25	0.5	0.357	0.014	MHC	Susu-DRB*009	Susu_DRB_009	*09	0.98	0.138	89	no	yes
2020	Seq_010	15	0.816	0.23	0.001	MHC	Susu-DRB*010	Susu_DRB_010	*10	0.98	0.138	89	no	yes
2020	Seq_011	0	0	0	0	MHC	Susu-DRB*011	Susu_DRB_011	*11	0.98	0.138	89	no	no
2020	Seq_012	0	0	0	0	MHC	Susu-DRB*012	Susu_DRB_012	*12	0.98	0.138	89	no	no
2020	Seq_013	14	0.816	0.215	0.001	MHC	Susu-DRB*013	Susu_DRB_013	*13	0.98	0.138	89	yes	yes
2020	Seq_014	3.25	0.5	0.05	0.005	MHC	Susu-DRB*014	Susu_DRB_014	*14	0.98	0.138	89	yes	no
2020	Seq_016	6	0	0.092	0.005	MHC	Susu-DRB*016	Susu_DRB_016	*16	0.98	0.138	89	yes	no
2020	Seq_017	0	0	0	0	MHC	Susu-DRB*017	Susu_DRB_017	*17	0.98	0.138	89	no	no
2020	Seq_018	6	0	0.092	0.005	MHC	Susu-DRB*018	Susu_DRB_018	*18	0.98	0.138	89	no	no
2020	Seq_020	10.75	0.5	0.165	0.006	MHC	Susu-DRB*020	Susu_DRB_020	*20	0.98	0.138	89	no	no

## Sheet: Fig2D
Year	Simpson_MHC	Simpson_Microsat
1999	0.732818	0.852991
2000	0.811217	0.885807
2001	0.812367	0.882718
2002	0.782353	0.886727
2003	0.750023	0.853189
2004	0.798141	0.907855
2005	0.87653	0.906991
2006	0.829563	0.902004
2007	0.783761	0.865319
2008	0.687469	0.865364
2009	0.801863	0.903665
2010	0.843783	0.908372
2011	0.843375	0.926798
2012	0.834845	0.90152
2013	0.905528	0.87485
2014	0.862947	0.896502
2015	0.821268	0.926332
2016	0.805223	0.919716
2017	0.849695	0.908307
2018	0.883574	0.921661
2019	0.816291	0.933103
2020	0.894187	0.898325
