# Supplementary material for: Twenty years of tuberculosis-driven selection shaped the evolution of the meerkat major histocompatibility complex
Source: Nat Ecol Evol. 2025 Aug 25;9(11):2161–72. doi: 10.1038/s41559-025-02837-x (PMC12592209; doi:10.1038/s41559-025-02837-x)
Supplement: Supplementary file 12 — Statistical source data. [file 41559_2025_2837_MOESM12_ESM.xlsx]

## Sheet: Fig3A
year	Asterisks	Allele	effects_rounded	Allele_name	Marker	Allele_plot	association
1999	NA	Seq_001	-0.015	Susu_DRB_001	MHC	*01	n. s.
1999	NA	Seq_003	0.002	Susu_DRB_003	MHC	*03	n. s.
1999	NA	Seq_007	0.026	Susu_DRB_007	MHC	*07	n. s.
1999	NA	Seq_009	-0.01	Susu_DRB_009	MHC	*09	n. s.
1999	NA	Seq_010	0.004	Susu_DRB_010	MHC	*10	n. s.
1999	NA	Seq_013	0.004	Susu_DRB_013	MHC	*13	n. s.
2000	NA	Seq_001	-0.001	Susu_DRB_001	MHC	*01	n. s.
2000	NA	Seq_003	-0.005	Susu_DRB_003	MHC	*03	n. s.
2000	NA	Seq_007	0.012	Susu_DRB_007	MHC	*07	n. s.
2000	NA	Seq_009	-0.01	Susu_DRB_009	MHC	*09	n. s.
2000	NA	Seq_010	0.001	Susu_DRB_010	MHC	*10	n. s.
2000	NA	Seq_013	0.001	Susu_DRB_013	MHC	*13	n. s.
2001	NA	Seq_001	-0.011	Susu_DRB_001	MHC	*01	n. s.
2001	NA	Seq_003	-0.013	Susu_DRB_003	MHC	*03	n. s.
2001	NA	Seq_007	0.013	Susu_DRB_007	MHC	*07	n. s.
2001	NA	Seq_009	-0.009	Susu_DRB_009	MHC	*09	n. s.
2001	NA	Seq_010	-0.001	Susu_DRB_010	MHC	*10	n. s.
2001	NA	Seq_013	-0.001	Susu_DRB_013	MHC	*13	n. s.
2002	*	Seq_001	-0.023	Susu_DRB_001	MHC	*01	negative
2002	**	Seq_003	-0.022	Susu_DRB_003	MHC	*03	negative
2002	NA	Seq_007	0.014	Susu_DRB_007	MHC	*07	n. s.
2002	NA	Seq_009	-0.004	Susu_DRB_009	MHC	*09	n. s.
2002	NA	Seq_010	-0.002	Susu_DRB_010	MHC	*10	n. s.
2002	NA	Seq_013	-0.002	Susu_DRB_013	MHC	*13	n. s.
2003	*	Seq_001	-0.019	Susu_DRB_001	MHC	*01	negative
2003	*	Seq_003	-0.018	Susu_DRB_003	MHC	*03	negative
2003	**	Seq_007	0.022	Susu_DRB_007	MHC	*07	positive
2003	NA	Seq_009	-0.007	Susu_DRB_009	MHC	*09	n. s.
2003	NA	Seq_010	0.001	Susu_DRB_010	MHC	*10	n. s.
2003	NA	Seq_013	0.001	Susu_DRB_013	MHC	*13	n. s.
2004	NA	Seq_001	-0.01	Susu_DRB_001	MHC	*01	n. s.
2004	NA	Seq_003	-0.021	Susu_DRB_003	MHC	*03	n. s.
2004	NA	Seq_007	0.017	Susu_DRB_007	MHC	*07	n. s.
2004	NA	Seq_009	-0.009	Susu_DRB_009	MHC	*09	n. s.
2004	NA	Seq_010	0.002	Susu_DRB_010	MHC	*10	n. s.
2004	NA	Seq_013	0.008	Susu_DRB_013	MHC	*13	n. s.
2005	NA	Seq_001	-0.004	Susu_DRB_001	MHC	*01	n. s.
2005	NA	Seq_003	-0.002	Susu_DRB_003	MHC	*03	n. s.
2005	NA	Seq_007	0.001	Susu_DRB_007	MHC	*07	n. s.
2005	NA	Seq_009	-0.004	Susu_DRB_009	MHC	*09	n. s.
2005	NA	Seq_010	-0.002	Susu_DRB_010	MHC	*10	n. s.
2005	NA	Seq_013	0.01	Susu_DRB_013	MHC	*13	n. s.
2006	NA	Seq_001	-0.003	Susu_DRB_001	MHC	*01	n. s.
2006	NA	Seq_003	0.003	Susu_DRB_003	MHC	*03	n. s.
2006	NA	Seq_007	0.002	Susu_DRB_007	MHC	*07	n. s.
2006	NA	Seq_009	-0.006	Susu_DRB_009	MHC	*09	n. s.
2006	NA	Seq_010	0.002	Susu_DRB_010	MHC	*10	n. s.
2006	*	Seq_013	0.013	Susu_DRB_013	MHC	*13	positive
2007	NA	Seq_001	0.006	Susu_DRB_001	MHC	*01	n. s.
2007	NA	Seq_003	0.017	Susu_DRB_003	MHC	*03	n. s.
2007	NA	Seq_007	0.003	Susu_DRB_007	MHC	*07	n. s.
2007	NA	Seq_009	-0.006	Susu_DRB_009	MHC	*09	n. s.
2007	NA	Seq_010	-0.001	Susu_DRB_010	MHC	*10	n. s.
2007	NA	Seq_013	0.012	Susu_DRB_013	MHC	*13	n. s.
2008	NA	Seq_001	-0.011	Susu_DRB_001	MHC	*01	n. s.
2008	NA	Seq_003	-0.011	Susu_DRB_003	MHC	*03	n. s.
2008	NA	Seq_007	0.011	Susu_DRB_007	MHC	*07	n. s.
2008	NA	Seq_009	0.001	Susu_DRB_009	MHC	*09	n. s.
2008	NA	Seq_010	0.018	Susu_DRB_010	MHC	*10	n. s.
2008	NA	Seq_013	0.018	Susu_DRB_013	MHC	*13	n. s.
2009	NA	Seq_001	-0.014	Susu_DRB_001	MHC	*01	n. s.
2009	NA	Seq_003	-0.022	Susu_DRB_003	MHC	*03	n. s.
2009	NA	Seq_007	0.016	Susu_DRB_007	MHC	*07	n. s.
2009	NA	Seq_009	-0.01	Susu_DRB_009	MHC	*09	n. s.
2009	NA	Seq_010	0.008	Susu_DRB_010	MHC	*10	n. s.
2009	NA	Seq_013	0.01	Susu_DRB_013	MHC	*13	n. s.
2010	*	Seq_001	-0.029	Susu_DRB_001	MHC	*01	negative
2010	*	Seq_003	-0.029	Susu_DRB_003	MHC	*03	negative
2010	NA	Seq_007	0.003	Susu_DRB_007	MHC	*07	n. s.
2010	NA	Seq_009	-0.003	Susu_DRB_009	MHC	*09	n. s.
2010	NA	Seq_010	0.006	Susu_DRB_010	MHC	*10	n. s.
2010	NA	Seq_013	0.006	Susu_DRB_013	MHC	*13	n. s.
2011	*	Seq_001	-0.032	Susu_DRB_001	MHC	*01	negative
2011	*	Seq_003	-0.034	Susu_DRB_003	MHC	*03	negative
2011	*	Seq_007	0.022	Susu_DRB_007	MHC	*07	positive
2011	NA	Seq_009	-0.012	Susu_DRB_009	MHC	*09	n. s.
2011	NA	Seq_010	0.008	Susu_DRB_010	MHC	*10	n. s.
2011	NA	Seq_013	0.008	Susu_DRB_013	MHC	*13	n. s.
2012	**	Seq_001	-0.035	Susu_DRB_001	MHC	*01	negative
2012	**	Seq_003	-0.038	Susu_DRB_003	MHC	*03	negative
2012	*	Seq_007	0.022	Susu_DRB_007	MHC	*07	positive
2012	NA	Seq_009	-0.005	Susu_DRB_009	MHC	*09	n. s.
2012	NA	Seq_010	0.01	Susu_DRB_010	MHC	*10	n. s.
2012	NA	Seq_013	0.012	Susu_DRB_013	MHC	*13	n. s.
2013	NA	Seq_001	-0.018	Susu_DRB_001	MHC	*01	n. s.
2013	NA	Seq_003	-0.015	Susu_DRB_003	MHC	*03	n. s.
2013	NA	Seq_007	0.013	Susu_DRB_007	MHC	*07	n. s.
2013	NA	Seq_009	-0.005	Susu_DRB_009	MHC	*09	n. s.
2013	NA	Seq_010	-0.001	Susu_DRB_010	MHC	*10	n. s.
2013	NA	Seq_013	0.001	Susu_DRB_013	MHC	*13	n. s.
2014	NA	Seq_001	-0.017	Susu_DRB_001	MHC	*01	n. s.
2014	NA	Seq_003	0.002	Susu_DRB_003	MHC	*03	n. s.
2014	NA	Seq_007	0.005	Susu_DRB_007	MHC	*07	n. s.
2014	NA	Seq_009	0.003	Susu_DRB_009	MHC	*09	n. s.
2014	NA	Seq_010	-0.012	Susu_DRB_010	MHC	*10	n. s.
2014	NA	Seq_013	-0.008	Susu_DRB_013	MHC	*13	n. s.
2015	NA	Seq_001	-0.019	Susu_DRB_001	MHC	*01	n. s.
2015	NA	Seq_003	0	Susu_DRB_003	MHC	*03	n. s.
2015	NA	Seq_007	0.001	Susu_DRB_007	MHC	*07	n. s.
2015	NA	Seq_009	0.005	Susu_DRB_009	MHC	*09	n. s.
2015	NA	Seq_010	0.005	Susu_DRB_010	MHC	*10	n. s.
2015	NA	Seq_013	-0.004	Susu_DRB_013	MHC	*13	n. s.
2016	NA	Seq_001	-0.017	Susu_DRB_001	MHC	*01	n. s.
2016	NA	Seq_003	-0.014	Susu_DRB_003	MHC	*03	n. s.
2016	NA	Seq_007	-0.015	Susu_DRB_007	MHC	*07	n. s.
2016	NA	Seq_009	0.019	Susu_DRB_009	MHC	*09	n. s.
2016	NA	Seq_010	0.003	Susu_DRB_010	MHC	*10	n. s.
2016	NA	Seq_013	-0.014	Susu_DRB_013	MHC	*13	n. s.
2017	NA	Seq_001	-0.03	Susu_DRB_001	MHC	*01	n. s.
2017	NA	Seq_003	0.017	Susu_DRB_003	MHC	*03	n. s.
2017	NA	Seq_007	-0.027	Susu_DRB_007	MHC	*07	n. s.
2017	NA	Seq_009	0	Susu_DRB_009	MHC	*09	n. s.
2017	NA	Seq_010	-0.027	Susu_DRB_010	MHC	*10	n. s.
2017	**	Seq_013	-0.047	Susu_DRB_013	MHC	*13	negative
2018	NA	Seq_001	0.002	Susu_DRB_001	MHC	*01	n. s.
2018	NA	Seq_003	0.015	Susu_DRB_003	MHC	*03	n. s.
2018	NA	Seq_007	-0.028	Susu_DRB_007	MHC	*07	n. s.
2018	NA	Seq_009	-0.032	Susu_DRB_009	MHC	*09	n. s.
2018	NA	Seq_010	-0.014	Susu_DRB_010	MHC	*10	n. s.
2018	**	Seq_013	-0.052	Susu_DRB_013	MHC	*13	negative
2019	NA	Seq_001	0.002	Susu_DRB_001	MHC	*01	n. s.
2019	NA	Seq_003	0.027	Susu_DRB_003	MHC	*03	n. s.
2019	NA	Seq_007	0.025	Susu_DRB_007	MHC	*07	n. s.
2019	*	Seq_009	-0.035	Susu_DRB_009	MHC	*09	negative
2019	*	Seq_010	-0.041	Susu_DRB_010	MHC	*10	negative
2019	**	Seq_013	-0.048	Susu_DRB_013	MHC	*13	negative
2020	NA	Seq_001	-0.033	Susu_DRB_001	MHC	*01	n. s.
2020	NA	Seq_003	-0.001	Susu_DRB_003	MHC	*03	n. s.
2020	*	Seq_007	0.053	Susu_DRB_007	MHC	*07	positive
2020	NA	Seq_009	-0.034	Susu_DRB_009	MHC	*09	n. s.
2020	NA	Seq_010	-0.033	Susu_DRB_010	MHC	*10	n. s.
2020	NA	Seq_013	-0.03	Susu_DRB_013	MHC	*13	n. s.

## Sheet: Fig3B
Predictor	Estimate	Std.Error	CI.2.5	CI.97.5	p-value	significance
DRB*13	0.459	0.315	-0.158	1076	0.145	ns
DRB*13:Year	-1164	0.435	-2016	-0.311	0.007	neg
DRB*13:Year[^2]	-0.4	0.707	-1786	0.986	0.572	ns
NR DRB-Alleles	-0.256	0.224	-0.696	0.183	0.253	ns
NR DRB-Alleles:Year	0.074	0.224	-0.366	0.514	0.742	ns
NR DRB-Alleles:Year[^2]	-0.46	0.631	-1696	0.777	0.466	ns
NeutralGenDiv	0.316	0.435	-0.537	1169	0.468	ns
Age [Death]	0.069	0.184	-0.291	0.429	0.706	ns
Sex [M]	-0.059	0.109	-0.273	0.155	0.589	ns
SocStatus [Sub]	-0.998	0.164	-1.32	-0.676	0	neg
Year	1499	0.194	1118	1.88	0	pos
Year[^2]	-0.678	0.414	-1491	0.135	0.102	ns

## Sheet: Fig3C
ID_Metadata	TB	Seq_013
F_874	1	0
M_547	1	1
M_496	1	0
M_917	1	1
M_950	1	0
M_680	0	1
M_1397	0	1
F_1168	0	0
F_125	0	0
F_611	0	0
F_522	0	0
F_805	0	0
F_1184	1	0
F_1172	0	0
F_188	0	0
F_1272	0	0
F_414	0	0
F_728	0	0
F_1190	0	0
F_1136	0	0
F_839	0	0
F_1047	0	0
F_831	0	0
F_340	0	0
F_301	0	0
F_895	0	0
F_372	0	0
F_370	0	0
F_644	0	0
F_819	0	0
F_957	0	0
F_912	0	0
F_1068	0	0
F_307	0	0
F_1102	0	0
F_14	0	0
F_559	0	0
F_823	0	0
F_678	0	0
F_638	0	0
F_1170	0	0
F_1217	0	0
F_1122	0	0
F_156	0	0
F_948	0	0
F_106	0	0
F_730	0	0
F_746	0	0
F_1246	0	0
F_503	0	0
F_793	1	0
F_1059	0	0
M_1527	0	0
M_104	0	0
M_843	1	0
M_952	0	0
M_463	1	0
M_729	0	0
M_998	0	0
M_850	0	0
M_121	0	0
M_130	0	0
M_1217	0	0
M_1121	0	0
M_705	0	0
M_230	0	0
M_960	0	0
M_27	0	0
M_760	1	0
M_1609	0	0
M_949	0	0
M_618	0	0
M_1055	1	0
M_204	0	0
M_1303	0	0
M_345	0	0
M_1213	0	0
M_615	0	0
M_1109	0	0
M_1487	0	0
M_734	0	0
M_449	0	0
M_246	0	0
M_1571	0	0
M_94	0	0
M_1439	0	0
M_915	1	0
M_320	0	0
M_377	0	0
M_80	0	0
M_453	0	0
M_1369	0	0
M_1094	0	0
M_1066	1	0
M_240	1	0
M_1557	0	0
M_528	0	0
M_1363	0	0
M_336	0	0
M_1209	1	0
M_747	1	0
M_1234	1	0
M_557	1	0
M_1175	1	1
F_593	0	0
F_800	1	0
F_1237	0	0
F_98	0	0
F_294	0	0
F_1083	0	0
F_203	0	0
F_1133	1	0
F_1055	0	0
F_320	0	0
F_606	1	0
F_629	1	0
F_149	0	0
F_351	0	0
F_155	0	0
F_308	0	0
F_879	0	0
F_801	0	0
F_1229	1	0
F_283	0	0
F_994	0	0
F_90	1	0
M_478	0	0
M_1555	0	0
M_35	0	0
M_1161	1	0
M_1188	0	0
M_267	0	0
M_231	0	0
M_620	0	0
M_1237	0	0
M_923	0	0
M_697	1	0
M_375	1	0
M_1530	1	0
M_87	0	0
M_256	0	0
M_872	0	0
M_337	1	0
M_1301	0	0
M_235	0	0
M_1079	0	0
M_289	0	0
M_1264	0	0
M_882	1	0
F_913	0	1
F_474	0	0
F_758	0	0
F_131	1	0
F_643	1	0
M_1622	0	0
M_1552	0	0
M_521	1	0
M_1387	0	0
M_1419	0	0
M_781	1	0
M_490	1	0
F_956	1	0
F_829	0	0
F_270	0	0
F_1026	0	0
F_213	0	0
F_573	0	0
F_78	0	0
F_550	0	0
F_744	0	0
F_1096	0	0
F_844	0	0
F_144	0	0
F_391	1	0
M_55	0	0
M_504	0	0
M_1624	0	0
M_1244	0	0
M_1181	0	0
M_1590	0	0
M_863	0	0
M_1326	0	0
M_560	0	0
M_107	0	0
M_1171	0	0
M_1152	0	0
M_12	0	0
F_310	0	0
F_288	0	0
F_1093	1	0
F_1231	0	1
F_774	0	1
F_548	0	0
F_813	0	0
F_890	0	0
F_886	0	0
F_1247	0	0
F_1105	0	0
F_827	0	0
F_408	1	0
F_562	0	0
F_179	0	0
F_443	0	0
M_710	0	0
M_803	0	0
M_489	1	0
M_1591	0	0
M_264	0	0
M_394	0	0
M_163	0	0
M_904	0	0
M_187	0	0
M_866	0	0
M_86	0	0
M_848	0	0
M_1239	0	0
M_1565	0	0
M_1218	0	0
M_41	0	0
M_1523	0	0
M_693	0	0
M_1087	0	0
F_779	0	0
F_595	0	0
F_741	1	0
F_1197	0	0
F_483	1	0
F_1043	0	0
F_128	0	0
F_724	1	0
F_998	0	0
F_374	0	0
F_1288	0	0
F_150	0	0
F_872	0	0
F_1254	0	0
F_356	0	0
F_258	0	0
F_133	0	0
F_420	0	0
F_732	0	0
F_570	1	0
F_226	0	0
F_454	0	0
F_96	0	0
F_1031	0	0
F_118	0	0
F_1166	0	0
F_761	0	0
F_208	0	0
F_202	0	0
F_538	0	0
F_432	0	0
F_977	0	0
F_11	0	0
F_304	1	0
F_191	1	0
F_586	0	0
F_267	0	0
M_108	1	0
M_712	0	0
M_154	0	0
M_538	0	0
M_534	0	0
M_763	0	0
M_1592	0	0
M_1435	0	0
M_757	0	0
M_664	0	0
M_207	0	0
M_823	0	0
M_1466	0	0
M_174	0	0
M_876	1	0
M_1448	0	0
M_1026	0	0
M_175	0	0
M_873	0	0
M_934	1	0
F_279	0	0
F_244	0	0
F_130	0	0
F_375	0	0
F_2	0	0
F_99	0	0
F_674	0	0
F_139	0	0
F_607	0	0
F_1037	0	0
F_187	0	0
F_87	0	0
F_600	0	0
F_633	0	0
F_1222	0	0
F_104	1	0
F_549	1	0
F_489	0	0
F_527	0	0
F_871	0	0
F_921	0	0
F_699	0	0
F_1199	0	0
F_693	0	0
F_1176	0	0
F_539	0	0
F_692	0	1
F_608	0	0
M_1018	0	0
M_82	0	0
M_602	0	0
M_811	0	0
M_1513	0	0
M_1305	0	0
M_182	0	0
M_131	0	0
M_1508	0	0
M_1468	0	0
M_452	0	0
M_509	0	0
M_117	0	0
M_752	0	0
M_786	0	0
M_888	0	0
M_397	0	0
M_783	0	0
M_1626	0	0
M_58	0	0
M_1221	0	0
M_674	0	0
M_767	0	0
M_535	0	0
M_1019	0	0
M_857	1	0
M_871	1	0
M_177	1	0
M_1393	1	0
M_44	0	0
M_14	0	0
M_352	1	0
M_532	0	0
M_1318	0	0
M_1603	0	0
M_810	0	0
M_1411	0	0
F_605	0	0
F_1123	0	0
F_1006	1	0
F_804	1	0
F_89	0	0
F_936	0	0
F_259	1	0
F_1161	1	0
F_1250	1	0
F_330	1	0
F_684	0	0
F_668	1	0
F_250	0	0
M_753	0	1
M_222	0	0
M_542	0	0
M_661	0	0
M_1452	0	0
M_1148	0	0
M_1085	0	0
M_353	0	0
M_886	1	0
M_373	0	0
M_1149	0	0
M_1628	0	0
F_190	0	0
F_85	1	0
F_897	0	0
F_65	1	1
F_1295	0	1
F_464	0	0
F_36	0	1
F_339	0	1
F_467	0	0
F_243	1	0
F_529	0	0
F_575	0	0
F_501	0	0
F_466	0	0
F_215	0	0
F_743	0	0
F_739	0	0
F_1267	0	0
F_66	0	0
F_589	0	0
F_788	0	0
F_963	1	1
F_365	0	1
F_1124	0	1
F_218	0	1
F_659	1	1
F_1181	0	0
F_180	0	1
F_186	0	0
F_917	0	0
F_429	0	0
F_870	1	0
F_1201	1	0
F_867	1	0
F_413	0	0
M_1335	0	0
M_517	0	1
M_739	0	0
M_1100	0	0
M_523	0	1
M_1107	0	1
M_837	0	1
M_1515	0	1
M_1312	0	0
M_1169	1	1
M_313	0	0
M_940	0	1
M_561	0	0
M_105	0	0
M_396	0	0
M_1521	1	0
M_261	0	1
M_1420	0	0
M_189	0	0
M_1380	1	1
M_405	0	1
M_663	0	1
M_62	0	0
M_977	0	1
M_1519	1	1
M_1263	1	1
M_953	1	1
M_232	0	0
M_1092	0	1
M_1461	1	1
M_846	0	0
M_991	0	0
M_1205	1	0
M_480	0	0
M_1602	0	0
M_1409	0	0
M_896	0	0
F_1175	0	0
F_960	0	0
F_964	1	0
F_434	0	0
F_29	0	0
F_425	0	0
F_1258	1	0
F_290	0	0
F_707	0	0
M_608	0	0
M_1273	0	1
M_445	0	0
M_601	0	0
M_1357	0	0
M_280	0	0
M_1494	0	0
M_1578	0	0
M_558	0	0
M_483	0	0
M_1454	0	0
M_129	0	0
M_643	0	0
M_891	0	0
F_1242	1	0
M_652	1	0
F_609	0	1
M_1576	0	1
F_1052	0	0
F_531	0	0
F_681	0	1
F_959	0	0
F_490	0	0
F_378	0	0
F_576	0	0
F_551	0	0
F_727	0	0
F_919	0	0
F_1149	0	0
F_1126	0	0
F_305	0	0
F_830	0	0
F_656	0	0
F_324	0	0
F_1062	0	1
F_1167	1	0
F_972	0	0
F_309	0	0
F_947	0	0
M_1580	0	0
M_1153	0	0
M_258	0	0
M_613	0	0
M_1155	0	0
M_1007	0	0
M_76	0	0
M_1344	0	0
M_726	0	0
M_1310	0	0
M_10	0	0
M_1610	0	1
M_419	0	1
M_1283	0	0
M_1064	0	0
M_422	0	0
M_1071	0	0
M_1131	0	0
M_1503	0	0
M_1526	0	0
M_889	0	0
M_281	0	0
M_57	0	0
M_590	0	0
M_645	0	0
M_505	0	0
M_1223	0	0
M_451	0	0
M_494	0	0
M_1410	0	0
M_908	0	0
M_1311	0	0
M_1145	0	0
M_255	1	0
M_1048	0	0
F_164	0	0
F_597	0	0
F_945	1	0
F_316	0	0
F_706	0	0
F_688	1	0
F_789	0	0
M_790	0	0
M_312	1	0
M_1170	1	0
M_1214	1	0
M_1612	0	0
M_1505	1	0
M_34	0	0
M_1118	0	0
M_828	1	0
M_926	1	0
F_814	0	0
F_417	0	0
F_1070	0	0
F_989	1	0
F_478	0	0
F_369	0	0
F_1215	0	0
F_591	0	0
F_458	0	0
F_407	0	0
F_69	0	0
F_664	0	0
F_851	0	0
F_716	0	0
F_534	0	0
F_10	0	0
F_76	0	0
F_738	0	0
F_580	0	0
F_8	0	0
F_1257	1	0
F_328	0	0
F_711	0	0
F_993	0	0
F_667	1	0
F_507	1	0
F_222	1	0
F_517	1	0
F_1023	0	0
F_97	1	0
F_1279	0	0
F_1147	1	0
F_899	0	0
F_159	0	0
F_1016	0	0
M_1451	0	0
M_936	1	0
M_1598	1	0
M_1061	0	0
M_428	0	0
M_1279	0	0
M_744	0	0
M_642	0	0
M_145	0	0
M_492	0	0
M_551	0	0
M_265	0	0
M_334	0	0
M_306	0	0
M_1229	1	0
M_695	0	0
M_469	0	0
M_403	0	0
M_1440	0	0
M_471	0	0
M_307	0	0
M_249	0	0
M_1391	0	0
M_1015	1	0
M_746	0	0
M_1150	1	0
M_122	0	0
M_292	1	0
M_732	1	0
M_1316	1	0
M_1389	1	0
M_136	1	0
M_520	1	0
M_67	1	0
M_820	1	0
M_323	1	0
M_1289	1	0
M_625	0	0
F_465	1	0
F_488	0	0
F_353	0	0
F_240	0	1
F_765	0	0
F_554	0	0
F_740	0	0
F_287	0	0
F_1192	0	0
F_1041	0	0
F_1151	0	0
F_120	0	0
F_976	0	0
F_298	0	0
F_850	0	0
F_1189	0	0
F_306	1	0
F_790	0	0
F_327	0	0
F_319	0	0
F_1165	0	0
F_1033	1	0
F_57	1	0
F_845	0	0
F_403	0	0
F_624	1	1
F_441	0	1
F_230	0	0
F_1240	1	0
F_526	0	0
F_1273	1	0
M_74	0	0
M_251	0	0
M_716	0	0
M_717	0	0
M_541	0	0
M_825	0	0
M_1366	0	0
M_270	0	0
M_1307	0	0
M_470	0	0
M_1178	0	0
M_995	0	0
M_493	0	0
M_840	0	0
M_792	0	0
M_1147	0	0
M_682	1	0
M_1351	0	0
M_555	1	0
M_1295	1	0
M_1290	0	0
M_91	0	0
M_1255	1	0
M_948	0	1
M_180	1	1
M_1423	0	0
M_169	0	0
M_278	0	0
M_434	0	0
M_1030	1	0
F_1099	1	0
F_1108	0	0
M_393	0	0
F_905	0	0
F_961	1	0
F_27	1	0
F_690	0	0
F_1238	0	0
F_878	0	0
F_184	0	0
M_704	0	0
M_1474	0	0
F_271	0	0
F_1228	0	0
M_290	1	0
F_1090	0	0
M_1332	1	0
M_126	0	0
M_1575	0	0
F_469	1	0
M_935	0	0
F_3	0	0
M_806	0	0
M_798	0	0
F_505	0	0
M_1231	1	0
F_584	0	0
M_677	0	0
F_587	0	0
M_1388	0	0
M_759	0	0
M_1623	1	0
F_1284	1	0
F_227	1	0
F_623	0	0
M_809	0	0
F_1194	0	0
M_351	0	1
F_30	1	0
F_468	1	0
M_568	0	0
M_63	1	0
F_253	0	0
M_146	1	0
M_1183	0	0
F_19	0	0
M_667	0	0
F_1003	1	0
F_615	0	0
F_719	0	0
M_1142	0	0
F_853	0	0
F_649	0	0
F_176	1	0
M_696	1	0
M_1197	1	0
F_1188	0	0
M_364	0	0
F_1226	1	0
M_1482	0	0
F_642	0	0
F_37	0	0
M_217	1	0
F_1183	0	0
M_899	0	0
F_877	1	0
M_39	1	0
F_970	0	0
M_1406	0	0
M_922	1	1
M_1627	0	1
M_616	0	1
M_1001	0	0
M_700	0	0
M_358	0	0
M_486	0	1
F_812	1	1
F_475	0	0
M_1567	0	0
F_206	0	1
M_1491	1	0
M_435	0	0
F_1152	0	0
F_1057	0	0
M_380	1	0
F_1285	1	0
M_30	1	0
F_1091	0	0
M_93	1	0
M_1216	0	0
M_1353	0	0
M_392	0	0
M_238	1	0
M_749	0	0
F_524	1	0
M_415	0	0
F_299	0	0
M_525	0	0
M_195	1	0
M_1179	0	0
F_689	0	0
M_477	0	0
F_359	0	0
M_1528	0	0
F_200	0	0
M_259	1	0
F_926	0	0
F_1040	0	0
M_1266	0	0
M_735	0	0
F_876	0	0
M_1134	1	0
F_49	0	0
M_1285	1	0
M_1478	0	0
M_214	1	0
M_1029	1	0
F_210	1	0
M_1220	0	0
M_242	0	0
M_350	1	0
F_1117	0	0
F_457	1	0
F_450	1	0
F_755	0	0
M_1106	1	0
F_862	1	1
F_32	1	0
M_43	0	0
M_771	1	1
F_198	0	0
M_855	0	1
M_1245	1	0
M_648	0	1
M_531	0	0
M_297	0	0
M_155	0	0
M_539	0	0
F_1004	0	0
M_499	0	0
F_1112	0	0
M_1485	0	0
F_431	1	0
F_1001	0	0
M_1254	0	0
M_414	0	0
F_1208	1	0
F_523	1	0
M_157	0	0
M_1034	1	1
M_1040	0	1
F_1101	0	0
F_938	0	0
F_748	0	0
F_857	0	1
F_1100	0	0
F_626	0	1
F_409	0	1
F_278	0	0
M_59	0	0
F_889	0	1
M_401	0	0
M_1371	0	1
M_533	0	0
M_518	0	0
M_109	0	0
F_451	0	0
F_720	1	0
M_636	1	0
M_1014	0	0
M_629	0	0
F_342	0	0
F_494	0	0
F_397	0	0
F_1195	0	0
F_122	0	0
F_909	0	0
M_737	0	0
M_311	0	0
F_906	0	0
M_1510	1	0
F_48	1	1
F_1276	1	1
M_834	0	0
F_412	1	0
F_888	1	0
M_1132	1	0
F_1022	0	1
F_714	0	0
F_1296	1	0
F_111	0	0
M_362	0	0
M_412	0	0
M_1228	0	0
F_178	0	0
F_999	0	0
F_452	0	0
F_177	1	0
F_64	0	0
F_137	1	0
F_750	0	0
M_1240	1	0
M_465	1	0
M_46	1	0
F_1202	0	0
M_764	0	0
F_655	0	0
M_371	0	0
M_1144	0	0
M_1114	1	0
F_923	0	0
F_796	1	1
M_750	1	1
F_1128	1	0
M_964	0	0
F_381	1	0
M_239	0	1
M_506	1	1
M_930	0	0
F_347	1	0
F_973	1	1
M_631	1	0
M_372	0	1
M_171	1	0
F_828	0	1
M_1258	0	0
M_951	0	0
M_1507	0	0
M_83	1	0
M_927	0	0
M_885	1	0
F_885	0	0
F_234	0	0
F_132	0	0
F_201	1	0
F_107	0	0
M_115	0	0
M_178	0	0
F_346	1	0
F_848	1	0
M_1101	0	0
M_1035	0	0
M_344	0	0
F_696	1	0
F_1014	0	0
F_811	0	0
M_1277	0	0
M_975	0	0
M_203	0	0
M_1140	0	0
F_619	0	0
F_1067	0	0
M_431	0	0
M_736	0	0
M_895	0	0
M_545	0	0
F_154	0	0
M_314	0	0
M_36	1	0
M_609	0	0
M_550	0	0
F_24	0	1
F_400	0	1
F_1119	0	0
M_363	1	0
F_665	0	0
F_296	0	1
M_1427	0	1
F_1283	1	0
M_179	0	0
F_1219	1	0
M_1429	1	0
F_1241	0	0
M_1534	0	0
M_487	0	0
M_1512	0	0
M_1606	0	0
M_754	0	0
M_1541	0	0
M_570	0	0
F_67	0	0
F_662	1	0
M_113	0	0
M_637	0	0
M_634	0	0
M_19	0	0
F_364	0	0
F_713	1	0
M_165	0	0
M_1511	0	0
M_128	1	0
M_1470	0	0
M_1502	0	0
F_1021	0	0
F_445	0	0
M_711	0	0
M_1050	0	0
F_849	0	0
F_881	1	0
M_173	0	0
M_653	0	0
M_723	0	0
F_463	1	0
M_507	0	0
M_961	1	0
F_1120	1	0
M_883	1	0
M_211	0	0
M_622	0	0
M_459	0	0
M_202	0	0
F_968	1	0
F_599	0	0
F_797	0	0
M_321	0	0
M_553	1	0
F_1292	0	0
F_561	1	0
M_1027	0	0
M_282	0	0
M_1446	0	0
M_140	1	0
M_1500	0	0
M_150	0	0
M_38	1	0
M_47	1	0
M_390	0	0
M_826	1	0
F_477	1	0
F_542	1	0
F_802	0	0
F_618	0	0
M_731	0	0
F_383	0	0
F_670	0	0
F_1174	0	0
F_1098	0	0
M_498	0	0
M_1333	0	0
M_326	1	0
M_945	0	0
M_383	0	0
F_439	0	0
F_954	0	0
M_920	0	0
M_6	1	0
F_415	0	0
F_460	0	0
F_625	0	0
F_116	0	0
M_433	0	0
M_807	0	0
M_322	0	0
M_1227	1	0
M_1315	0	1
M_1536	0	1
F_337	0	0
F_313	0	0
F_504	1	0
F_969	1	0
F_384	1	0
M_172	1	1
M_1433	1	0
M_1251	1	1
M_1349	1	0
M_1137	0	1
F_685	1	0
F_770	1	1
F_1169	1	0
F_1266	1	1
M_852	0	0
F_568	0	0
F_1221	0	0
F_1071	0	0
F_1179	0	0
F_380	0	0
F_1010	0	0
M_597	0	0
F_344	1	0
M_1476	0	1
M_1456	0	0
F_1049	0	0
M_788	0	0
F_544	0	0
M_1471	0	0
M_1282	0	0
M_727	0	0
M_799	0	0
M_456	0	0
F_940	0	0
F_345	0	0
M_929	0	0
M_291	0	0
M_851	0	0
M_233	0	0
M_466	0	0
F_941	0	0
M_706	0	0
M_1138	0	0
M_199	0	1
F_7	0	0
M_514	1	0
F_1210	1	0
M_1298	0	0
M_606	0	0
F_602	1	0
M_1141	0	0
M_1128	0	0
M_8	0	0
M_817	0	0
F_1137	1	0
F_127	0	0
M_1531	0	0
F_1035	1	0
M_566	0	0
F_1056	1	0
M_1367	0	0
F_672	1	0
M_1601	0	0
F_995	0	1
F_284	0	1
M_511	0	0
M_1509	0	0
F_1185	0	0
F_869	0	0
M_1250	0	0
M_263	0	0
F_26	1	0
F_1	0	0
F_336	0	0
F_622	0	0
F_657	1	0
M_646	0	0
M_1284	1	0
M_1262	0	0
F_1103	0	0
F_603	0	0
M_962	0	1
F_349	1	0
M_912	1	0
F_498	1	0
M_844	0	0
M_559	0	0
F_252	1	0
M_1130	0	0
M_725	0	1
F_675	0	1
M_856	0	0
M_1323	1	0
F_1140	0	0
F_717	1	0
F_5	0	0
M_237	0	1
M_1428	1	0
F_676	1	0
F_768	0	0
M_1212	0	0
F_775	0	0
F_1204	0	0
M_1016	0	0
F_863	0	0
M_462	0	0
M_369	0	0
M_1432	0	0
F_1251	0	0
F_332	0	0
M_229	0	0
F_194	0	0
M_48	0	0
M_649	0	0
F_173	0	0
M_1157	1	0
M_325	0	0
M_758	0	0
M_938	1	0
F_859	0	0
F_1262	0	0
F_123	0	0
M_77	0	0
F_1278	1	0
F_757	0	0
M_1192	0	0
F_1013	1	0
F_479	0	0
F_1029	0	0
M_66	1	0
M_689	0	0
M_563	0	0
F_996	0	0
F_794	1	0
F_1028	0	0
F_1159	1	0
F_238	1	0
M_1362	0	0
M_1469	0	0
F_1036	0	0
M_209	0	0
F_196	0	0
F_866	0	1
F_1030	0	1
M_656	0	0
M_1201	1	1
F_942	0	0
M_411	0	0
F_172	0	0
M_216	0	0
M_1088	1	0
F_126	0	0
M_16	1	0
M_569	0	0
M_1631	0	0
M_1195	0	0
F_745	0	0
M_591	0	0
F_898	0	0
M_1158	0	0
M_718	1	0
F_1116	0	0
M_279	0	0
F_367	0	0
M_1412	1	0
M_1373	0	0
M_26	0	0
M_250	1	0
M_1342	0	0
M_562	0	0
M_1504	0	0
F_780	0	0
F_567	0	0
F_518	0	0
M_1568	0	0
M_441	1	0
F_1025	0	0
F_1206	1	0
F_937	0	0
F_74	0	0
F_228	0	0
M_1489	0	0
M_655	0	1
M_143	0	0
M_447	0	0
M_1296	0	0
F_223	1	1
M_1198	0	0
M_588	1	0
F_438	0	0
M_21	0	0
F_636	0	0
M_1261	0	0
M_200	0	0
M_838	0	1
M_947	0	0
M_1136	0	0
M_1167	1	0
M_197	0	0
M_880	0	0
F_731	0	0
M_879	0	1
M_540	0	1
M_861	1	0
M_284	1	0
M_1235	1	0
F_453	0	0
M_580	1	0
M_1110	1	0
F_1132	1	0
F_628	0	0
M_1105	1	0
M_619	1	0
F_855	1	0
M_925	1	0
F_158	0	0
M_184	0	0
M_1186	0	0
F_423	1	0
F_72	1	0
M_614	0	0
M_862	0	0
M_537	0	0
F_778	1	0
M_64	0	1
M_1112	0	0
F_1157	1	0
M_1449	0	0
M_395	0	0
F_729	0	0
M_1481	0	0
M_262	1	0
M_96	1	0
M_1558	0	0
M_1272	0	1
M_1355	0	0
M_1517	0	0
F_815	1	0
M_853	0	0
M_802	0	0
F_521	0	0
F_497	1	0
M_356	1	0
F_592	1	0
F_760	0	0
M_1113	1	0
F_1234	0	0
M_830	0	0
F_286	0	0
F_21	0	0
F_634	1	0
M_430	0	0
M_70	1	0
F_1277	1	0
F_152	1	0
M_1309	0	0
F_354	1	0
M_268	0	0
M_1025	0	0
F_398	1	0
F_355	1	0
F_646	0	0
M_425	0	0
F_841	1	0
M_1011	1	0
M_400	1	0
M_198	0	0
M_1431	0	0
M_970	1	0
M_360	0	0
M_473	0	0
M_1225	0	0
M_1443	0	0
F_865	1	0
M_1164	1	0
F_708	0	0
M_773	1	0
F_908	1	0
F_23	0	0
F_225	0	0
M_1067	0	0
M_133	1	0
M_1522	0	0
M_436	0	0
M_1441	0	0
F_1024	0	0
F_588	0	0
F_193	1	0
M_1559	0	0
M_1483	1	0
M_816	0	0
M_638	0	0
M_223	0	0
F_1138	0	0
F_58	0	0
M_902	0	0
M_1587	0	0
M_686	0	1
M_946	0	0
F_868	0	0
F_721	0	0
M_347	0	0
F_1131	0	0
M_438	0	0
F_233	0	0
F_952	0	0
M_1350	1	0
M_1633	0	0
M_989	1	1
M_111	1	1
M_1165	1	0
M_304	1	0
F_939	0	1
F_1080	1	0
M_867	1	0
M_1455	1	0
F_237	1	0
M_1405	1	1
F_883	0	0
M_1480	1	0
F_81	1	0
F_1178	1	0
M_918	1	0
M_2	0	0
F_1110	1	0
M_342	0	0
M_698	1	0
F_421	1	0
F_141	1	0
M_1174	1	0
M_1343	1	0
M_910	0	0
F_835	1	0
M_721	1	0
M_794	1	0
M_878	1	0
F_1054	1	0
F_1271	1	0
M_665	1	0
F_710	1	0
F_293	1	0
M_1589	1	0
M_599	0	1
F_197	0	1
F_1297	0	0
F_601	1	0
M_221	1	0
M_298	0	0
F_50	0	0
M_1324	0	0
F_334	0	0
M_450	0	0
F_43	0	0
M_1256	1	0
M_330	1	0
F_896	1	0
F_610	1	0
M_1236	1	0
F_648	1	0
M_833	1	0
F_209	1	0
M_884	0	1
M_782	0	1
M_1497	0	1
F_174	0	0
M_780	0	0
M_766	1	0
F_1034	1	0
F_1275	1	0
M_647	1	0
M_1269	1	0
F_88	1	0
M_1199	0	1
F_647	0	1
M_348	0	1
M_1413	1	0
M_769	1	0
F_496	1	0
M_1133	1	0
F_922	0	0
M_339	0	0
F_1027	0	0
F_916	1	1
M_1000	0	0
M_426	0	0
M_1156	0	0
M_1543	1	1
M_1032	1	1
M_404	1	0
M_973	1	0
M_1346	1	0
M_1501	1	0
M_714	0	1
F_1289	0	1
M_9	0	1
M_69	0	0
F_712	0	0
M_1139	0	0
M_52	0	0
F_1236	0	0
F_528	0	0
M_1065	1	0
M_1330	1	0
M_101	0	0
M_1560	0	0
M_1348	0	0
F_784	0	0
M_1445	1	0
M_901	0	1
F_1248	0	1
F_1077	0	0
M_1496	0	0
M_990	0	0
F_955	0	0
F_189	1	0
F_901	1	0
M_1465	1	0
F_691	1	0
F_944	1	0
M_1078	0	0
F_358	0	1
M_1210	0	0
F_377	0	0
F_930	0	1
F_838	1	0
M_1475	1	0
M_385	1	0
M_1621	0	0
F_473	0	0
M_785	0	0
M_1437	0	0
F_1060	0	0
F_317	0	0
M_1390	0	1
M_1013	0	0
M_389	0	0
F_80	0	1
M_497	0	1
F_426	0	0
F_852	0	1
F_248	1	0
F_38	1	0
F_918	1	0
M_756	1	0
F_810	0	1
F_860	0	0
M_1252	0	0
M_869	0	1
F_28	0	1
M_110	0	0
M_1599	0	1
M_635	0	1
F_254	0	1
M_1414	0	0
M_564	0	0
M_1340	1	0
M_819	1	0
M_1022	1	0
M_33	1	0
F_406	0	0
F_1118	0	0
M_1499	0	0
M_95	0	0
F_1207	0	0
F_653	0	0
M_319	0	1
