# Supplementary material for: Twenty years of tuberculosis-driven selection shaped the evolution of the meerkat major histocompatibility complex
Source: Nat Ecol Evol. 2025 Aug 25;9(11):2161–72. doi: 10.1038/s41559-025-02837-x (PMC12592209; doi:10.1038/s41559-025-02837-x)
Supplement: Supplementary file 13 — Statistical source data. [file 41559_2025_2837_MOESM13_ESM.xlsx]

## Sheet: Fig4A_left
Predictor	Estimate	Std.Error	CI.2.5	CI.97.5	p-value	significance
DRB*13	0.285	0.08	0.127	0.443	0	pos
DRB*13:Year[^2]	-0.057	0.154	-0.359	0.246	0.713	ns
Nr DRB-Alleles	0.012	0.032	-0.05	0.075	0.696	ns
Sex [M]	-0.09	0.038	-0.164	-0.015	0.018	neg
SocStatus [Sub]	-0.219	0.04	-0.299	-0.14	0	neg
Year	0.181	0.05	0.083	0.279	0	pos
Year[^2]	-0.24	0.085	-0.408	-0.073	0.005	neg

## Sheet: Fig4A_right
ID_Metadata	TB	TB_resilience	TB_resilience_years	Seq_013
F_874	1	0	0	0
M_547	1	40	0.109514	1
M_917	1	62	0.169747	1
F_1184	1	81	0.221766	0
F_793	1	63	0.172485	0
M_843	1	31	0.0848734	0
M_463	1	30	0.0821355	0
M_1055	1	35	0.0958248	0
M_1066	1	69	0.188912	0
M_240	1	598	1.63723	0
M_1209	1	869	2.37919	0
M_747	1	0	0	0
M_1234	1	41	0.112252	0
M_557	1	19	0.0520192	0
F_800	1	0	0	0
F_1133	1	194	0.531143	0
F_606	1	126	0.344969	0
F_629	1	34	0.0930869	0
F_1229	1	849	2.32444	0
F_90	1	80	0.219028	0
M_1161	1	592	1.62081	0
M_697	1	294	0.804928	0
M_375	1	356	0.974675	0
M_1530	1	21	0.0574949	0
M_337	1	33	0.0903491	0
M_882	1	276	0.755647	0
F_131	1	72	0.197125	0
F_643	1	32	0.0876112	0
M_521	1	1	0.00273785	0
M_781	1	70	0.19165	0
M_490	1	24	0.0657084	0
F_956	1	1236	3.38398	0
F_391	1	95	0.260096	0
F_1093	1	243	0.665298	0
F_408	1	360	0.985626	0
M_489	1	20	0.054757	0
F_741	1	930	2.5462	0
F_483	1	0	0	0
F_724	1	228	0.62423	0
F_570	1	30	0.0821355	0
F_304	1	27	0.073922	0
F_191	1	92	0.251882	0
M_108	1	11	0.0301164	0
M_934	1	29	0.0793977	0
F_104	1	62	0.169747	0
M_857	1	30	0.0821355	0
M_871	1	16	0.0438056	0
M_177	1	21	0.0574949	0
M_1393	1	1	0.00273785	0
M_352	1	39	0.106776	0
F_1006	1	189	0.517454	0
F_804	1	3	0.00821355	0
F_259	1	47	0.128679	0
F_1161	1	2	0.0054757	0
F_1250	1	20	0.054757	0
F_330	1	52	0.142368	0
F_668	1	142	0.388775	0
M_886	1	123	0.336756	0
F_85	1	30	0.0821355	0
F_65	1	225	0.616016	1
F_243	1	11	0.0301164	0
F_963	1	4	0.0109514	1
F_659	1	2756	7.54552	1
F_870	1	81	0.221766	0
F_1201	1	17	0.0465435	0
F_867	1	65	0.17796	0
M_1521	1	62	0.169747	0
M_1380	1	477	1.30595	1
M_1519	1	385	1.05407	1
M_1263	1	1176	3.21971	1
M_953	1	31	0.0848734	1
M_1461	1	33	0.0903491	1
M_1205	1	27	0.073922	0
F_964	1	2131	5.83436	0
F_1258	1	47	0.128679	0
M_652	1	24	0.0657084	0
F_1167	1	119	0.325804	0
M_1214	1	1	0.00273785	0
F_989	1	622	1.70294	0
F_1257	1	25	0.0684463	0
F_667	1	70	0.19165	0
F_507	1	17	0.0465435	0
F_222	1	156	0.427105	0
F_517	1	31	0.0848734	0
F_97	1	39	0.106776	0
F_1147	1	53	0.145106	0
M_1598	1	38	0.104038	0
M_1229	1	26	0.0711841	0
M_1015	1	22	0.0602327	0
M_1150	1	9	0.0246407	0
M_292	1	177	0.4846	0
M_732	1	8	0.0219028	0
M_1316	1	30	0.0821355	0
M_1389	1	31	0.0848734	0
M_136	1	43	0.117728	0
M_67	1	26	0.0711841	0
M_820	1	56	0.15332	0
M_323	1	18	0.0492813	0
M_1289	1	60	0.164271	0
F_465	1	3	0.00821355	0
F_306	1	1494	4.09035	0
F_1033	1	172	0.47091	0
F_57	1	906	2.48049	0
F_624	1	1255	3.436	1
F_1240	1	1029	2.81725	0
M_682	1	661	1.80972	0
M_555	1	116	0.317591	0
M_1295	1	60	0.164271	0
M_1255	1	202	0.553046	0
M_180	1	113	0.309377	1
M_1030	1	31	0.0848734	0
F_1099	1	26	0.0711841	0
F_961	1	521	1.42642	0
F_27	1	744	2.03696	0
M_290	1	64	0.175222	0
M_1332	1	75	0.205339	0
F_469	1	17	0.0465435	0
M_1231	1	105	0.287474	0
M_1623	1	88	0.240931	0
F_1284	1	50	0.136893	0
F_227	1	89	0.243669	0
F_30	1	285	0.780287	0
F_468	1	318	0.870637	0
M_63	1	150	0.410678	0
M_146	1	19	0.0520192	0
F_176	1	45	0.123203	0
M_696	1	106	0.290212	0
M_1197	1	199	0.544832	0
F_1226	1	1518	4.15606	0
M_217	1	9	0.0246407	0
F_877	1	54	0.147844	0
M_39	1	64	0.175222	0
M_922	1	679	1.859	1
F_812	1	692	1.89459	1
M_1491	1	59	0.161533	0
M_380	1	55	0.150582	0
F_1285	1	110	0.301164	0
M_30	1	55	0.150582	0
M_93	1	20	0.054757	0
M_238	1	131	0.358658	0
F_524	1	849	2.32444	0
M_195	1	26	0.0711841	0
M_259	1	11	0.0301164	0
M_1134	1	179	0.490075	0
M_1285	1	125	0.342231	0
M_214	1	20	0.054757	0
M_1029	1	134	0.366872	0
F_210	1	15	0.0410678	0
M_350	1	9	0.0246407	0
F_457	1	12	0.0328542	0
F_450	1	589	1.61259	0
M_1106	1	636	1.74127	0
F_862	1	45	0.123203	1
F_32	1	1288	3.52635	0
M_771	1	35	0.0958248	1
M_1245	1	64	0.175222	0
F_431	1	26	0.0711841	0
F_1208	1	445	1.21834	0
F_523	1	1371	3.75359	0
M_1034	1	1702	4.65982	1
F_720	1	40	0.109514	0
M_636	1	26	0.0711841	0
F_48	1	1084	2.96783	1
F_1276	1	699	1.91376	1
F_412	1	1387	3.7974	0
F_888	1	346	0.947296	0
M_1132	1	873	2.39014	0
F_1296	1	339	0.928131	0
F_177	1	16	0.0438056	0
F_137	1	284	0.77755	0
M_1240	1	248	0.678987	0
M_465	1	42	0.11499	0
M_46	1	194	0.531143	0
M_1114	1	663	1.8152	0
F_796	1	605	1.6564	1
M_750	1	254	0.695414	1
F_1128	1	265	0.72553	0
F_381	1	91	0.249144	0
M_506	1	39	0.106776	1
F_347	1	409	1.11978	0
F_973	1	571	1.56331	1
M_631	1	35	0.0958248	0
M_171	1	17	0.0465435	0
M_83	1	23	0.0629706	0
M_885	1	460	1.25941	0
F_201	1	796	2.17933	0
F_346	1	20	0.054757	0
F_696	1	293	0.80219	0
M_36	1	46	0.125941	0
M_363	1	328	0.898015	0
F_1283	1	467	1.27858	0
F_1219	1	400	1.09514	0
M_1429	1	167	0.457221	0
F_662	1	391	1.0705	0
F_713	1	10	0.0273785	0
M_128	1	128	0.350445	0
F_881	1	76	0.208077	0
F_463	1	0	0	0
M_961	1	86	0.235455	0
F_1120	1	629	1.72211	0
M_883	1	36	0.0985626	0
F_968	1	51	0.13963	0
M_553	1	566	1.54962	0
F_561	1	207	0.566735	0
M_140	1	133	0.364134	0
M_38	1	244	0.668036	0
M_47	1	981	2.68583	0
M_826	1	75	0.205339	0
F_477	1	126	0.344969	0
F_542	1	139	0.380561	0
M_326	1	89	0.243669	0
M_6	1	262	0.717317	0
M_1227	1	755	2.06708	0
F_504	1	36	0.0985626	0
F_969	1	163	0.44627	0
F_384	1	26	0.0711841	0
M_172	1	64	0.175222	1
M_1433	1	405	1.10883	0
M_1349	1	55	0.150582	0
F_685	1	73	0.199863	0
F_770	1	19	0.0520192	1
F_1169	1	37	0.1013	0
F_1266	1	266	0.728268	1
F_344	1	474	1.29774	0
M_514	1	36	0.0985626	0
F_1210	1	50	0.136893	0
F_602	1	5	0.0136893	0
F_1137	1	1245	3.40862	0
F_1035	1	35	0.0958248	0
F_1056	1	71	0.194387	0
F_672	1	14	0.0383299	0
F_26	1	1	0.00273785	0
F_657	1	92	0.251882	0
M_1284	1	74	0.202601	0
F_349	1	59	0.161533	0
M_912	1	49	0.134155	0
F_498	1	97	0.265572	0
F_252	1	51	0.13963	0
M_1323	1	286	0.783025	0
F_717	1	527	1.44285	0
M_1428	1	246	0.673511	0
F_676	1	4	0.0109514	0
M_1157	1	39	0.106776	0
M_938	1	477	1.30595	0
F_1278	1	12	0.0328542	0
F_1013	1	15	0.0410678	0
M_66	1	73	0.199863	0
F_794	1	25	0.0684463	0
F_1159	1	49	0.134155	0
F_238	1	143	0.391513	0
M_1201	1	14	0.0383299	1
M_1088	1	324	0.887064	0
M_16	1	164	0.449008	0
M_718	1	89	0.243669	0
M_1412	1	61	0.167009	0
M_250	1	107	0.29295	0
M_441	1	106	0.290212	0
F_1206	1	59	0.161533	0
F_223	1	258	0.706366	1
M_588	1	30	0.0821355	0
M_1167	1	689	1.88638	0
M_861	1	702	1.92197	0
M_284	1	177	0.4846	0
M_1235	1	28	0.0766598	0
M_580	1	25	0.0684463	0
M_1110	1	284	0.77755	0
F_1132	1	45	0.123203	0
M_1105	1	172	0.47091	0
M_619	1	18	0.0492813	0
F_855	1	76	0.208077	0
M_925	1	7	0.019165	0
F_423	1	18	0.0492813	0
F_72	1	46	0.125941	0
F_778	1	231	0.632444	0
F_1157	1	335	0.91718	0
M_262	1	56	0.15332	0
M_96	1	534	1.46201	0
F_815	1	749	2.05065	0
F_497	1	87	0.238193	0
M_356	1	580	1.58795	0
F_592	1	18	0.0492813	0
M_1113	1	85	0.232717	0
F_634	1	173	0.473648	0
M_70	1	84	0.229979	0
F_1277	1	70	0.19165	0
F_152	1	65	0.17796	0
F_354	1	44	0.120465	0
F_398	1	495	1.35524	0
F_355	1	92	0.251882	0
F_841	1	92	0.251882	0
M_1011	1	12	0.0328542	0
M_400	1	95	0.260096	0
M_970	1	198	0.542094	0
F_865	1	17	0.0465435	0
M_1164	1	7	0.019165	0
M_773	1	24	0.0657084	0
F_908	1	48	0.131417	0
M_133	1	35	0.0958248	0
F_193	1	276	0.755647	0
M_1483	1	34	0.0930869	0
M_1350	1	98	0.268309	0
M_989	1	107	0.29295	1
M_111	1	30	0.0821355	1
M_1165	1	78	0.213552	0
M_304	1	236	0.646133	0
F_1080	1	113	0.309377	0
M_867	1	140	0.383299	0
M_1455	1	23	0.0629706	0
F_237	1	12	0.0328542	0
M_1405	1	130	0.355921	1
M_1480	1	75	0.205339	0
F_81	1	57	0.156057	0
F_1178	1	25	0.0684463	0
M_918	1	23	0.0629706	0
F_1110	1	94	0.257358	0
M_698	1	62	0.169747	0
F_421	1	68	0.186174	0
F_141	1	78	0.213552	0
M_1174	1	85	0.232717	0
M_1343	1	173	0.473648	0
F_835	1	140	0.383299	0
M_721	1	22	0.0602327	0
M_794	1	164	0.449008	0
M_878	1	22	0.0602327	0
F_1054	1	288	0.788501	0
F_1271	1	418	1.14442	0
M_665	1	264	0.722793	0
F_710	1	36	0.0985626	0
F_293	1	97	0.265572	0
M_1589	1	195	0.533881	0
F_601	1	188	0.514716	0
M_221	1	77	0.210815	0
M_1256	1	16	0.0438056	0
M_330	1	93	0.25462	0
F_896	1	127	0.347707	0
F_610	1	119	0.325804	0
M_1236	1	123	0.336756	0
F_648	1	83	0.227242	0
M_833	1	196	0.536619	0
F_209	1	377	1.03217	0
M_766	1	16	0.0438056	0
F_1034	1	291	0.796715	0
F_1275	1	88	0.240931	0
M_647	1	198	0.542094	0
M_1269	1	87	0.238193	0
F_88	1	173	0.473648	0
M_1413	1	149	0.40794	0
M_769	1	208	0.569473	0
F_496	1	154	0.421629	0
M_1133	1	150	0.410678	0
F_916	1	546	1.49487	1
M_1543	1	24	0.0657084	1
M_1032	1	92	0.251882	1
M_404	1	157	0.429843	0
M_973	1	383	1.0486	0
M_1346	1	66	0.180698	0
M_1501	1	166	0.454483	0
M_1065	1	162	0.443532	0
M_1330	1	45	0.123203	0
M_1445	1	625	1.71116	0
F_189	1	49	0.134155	0
F_901	1	81	0.221766	0
M_1465	1	27	0.073922	0
F_691	1	108	0.295688	0
F_944	1	27	0.073922	0
F_838	1	11	0.0301164	0
M_1475	1	67	0.183436	0
M_385	1	0	0	0
F_248	1	22	0.0602327	0
F_38	1	19	0.0520192	0
F_918	1	19	0.0520192	0
M_756	1	19	0.0520192	0
M_1340	1	8	0.0219028	0
M_819	1	7	0.019165	0
M_33	1	27	0.073922	0

## Sheet: Fig4B_left
Predictor	Estimate	Std.Error	CI.2.5	CI.97.5	p_value	significance
DRB*13	0.217	0.35	-0.468	0.902	0.535	ns
DRB*13:TB [Exposure]	-0.363	0.371	-1091	0.364	0.328	ns
DRB*13:TB [Signs]	-0.952	0.4	-1735	-0.169	0.017	neg
DRB*13:Year	0.076	0.189	-0.293	0.446	0.685	ns
DRB*13:Year[^2]	0.102	0.272	-0.431	0.634	0.708	ns
NeutralGenDiv	-0.341	0.203	-0.738	0.056	0.092	ns
TB [Exposure]	0.268	0.17	-0.064	0.601	0.114	ns
TB [Signs]	1502	0.186	1136	1867	0	pos
TB [Exposure]:Year	0.672	0.457	-0.222	1567	0.141	ns
TB [Signs]:Year	0.418	0.469	-0.502	1338	0.373	ns
TB [Exposure]:Year[^2]	0.505	0.522	-0.518	1529	0.333	ns
TB [Signs]:Year[^2]	1.43	0.545	0.363	2498	0.009	pos
Age	2451	0.125	2207	2696	0	pos
Sex [M]	0.095	0.061	-0.025	0.216	0.12	ns
SocStatus [Sub]	1947	0.094	1762	2132	0	pos
SocGroupSize	-0.038	0.004	-0.046	-0.031	0	neg
Rainfall	-0.677	0.064	-0.801	-0.552	0	neg
Temperature	0.001	0.044	-0.085	0.086	0.987	ns
Season [Jan-Mar]	0.327	0.085	0.16	0.495	0	pos
Season [Jul-Sep]	0.291	0.084	0.126	0.455	0.001	pos
Season [Oct-Dec]	0.927	0.077	0.776	1077	0	pos
Year	-0.713	0.451	-1597	0.171	0.114	ns
Year[^2]	-1059	0.497	-2033	-0.085	0.033	neg

## Sheet: Fig4B_right
ID_Metadata	final_age	life_expectancy_years	TB	Seq_013
F_874	305	0.835044	1	0
M_547	700	1.9165	1	1
M_496	609	1.66735	1	0
M_917	316	0.865161	1	1
M_950	340	0.930869	1	0
M_680	70	0.19165	0	1
M_1397	102	0.279261	0	1
F_1168	363	0.99384	0	0
F_125	2974	8.14237	0	0
F_611	1378	3.77276	0	0
F_522	1304	3.57016	0	0
F_805	916	2.50787	0	0
F_1184	684	1.87269	1	0
F_1172	1041	2.8501	0	0
F_188	850	2.32717	0	0
F_1272	422	1.15537	0	0
F_414	188	0.514716	0	0
F_728	769	2.10541	0	0
F_1190	1067	2.92129	0	0
F_1136	1396	3.82204	0	0
F_839	53	0.145106	0	0
F_1047	628	1.71937	0	0
F_831	921	2.52156	0	0
F_340	444	1.21561	0	0
F_301	401	1.09788	0	0
F_895	54	0.147844	0	0
F_372	986	2.69952	0	0
F_370	848	2.3217	0	0
F_644	738	2.02053	0	0
F_819	960	2.62834	0	0
F_957	959	2.6256	0	0
F_912	960	2.62834	0	0
F_1068	779	2.13279	0	0
F_307	2175	5.95483	0	0
F_1102	118	0.323066	0	0
F_14	644	1.76318	0	0
F_559	667	1.82615	0	0
F_823	238	0.651608	0	0
F_678	570	1.56057	0	0
F_638	612	1.67556	0	0
F_1170	705	1.93018	0	0
F_1217	79	0.21629	0	0
F_1122	263	0.720055	0	0
F_156	667	1.82615	0	0
F_948	795	2.17659	0	0
F_106	1091	2.987	0	0
F_730	79	0.21629	0	0
F_746	74	0.202601	0	0
F_1246	177	0.4846	0	0
F_503	988	2.705	0	0
F_793	691	1.89185	1	0
F_1059	701	1.91923	0	0
M_1527	1306	3.57563	0	0
M_104	1306	3.57563	0	0
M_843	2666	7.29911	1	0
M_952	2134	5.84257	0	0
M_463	2763	7.56468	1	0
M_729	786	2.15195	0	0
M_998	399	1.0924	0	0
M_850	1709	4.67899	0	0
M_121	630	1.72485	0	0
M_130	72	0.197125	0	0
M_1217	1290	3.53183	0	0
M_1121	69	0.188912	0	0
M_705	612	1.67556	0	0
M_230	46	0.125941	0	0
M_960	1470	4.02464	0	0
M_27	1068	2.92402	0	0
M_760	833	2.28063	1	0
M_1609	54	0.147844	0	0
M_949	965	2.64203	0	0
M_618	1167	3.19507	0	0
M_1055	2706	7.40862	1	0
M_204	1721	4.71184	0	0
M_1303	1714	4.69268	0	0
M_345	786	2.15195	0	0
M_1213	1100	3.01164	0	0
M_615	393	1.07598	0	0
M_1109	1203	3.29363	0	0
M_1487	2369	6.48597	0	0
M_734	987	2.70226	0	0
M_449	755	2.06708	0	0
M_246	107	0.29295	0	0
M_1571	1104	3.02259	0	0
M_94	572	1.56605	0	0
M_1439	941	2.57632	0	0
M_915	746	2.04244	1	0
M_320	733	2.00684	0	0
M_377	1363	3.73169	0	0
M_80	1253	3.43053	0	0
M_453	99	0.271047	0	0
M_1369	605	1.6564	0	0
M_1094	465	1.2731	0	0
M_1066	1855	5.07871	1	0
M_240	1855	5.07871	1	0
M_1557	495	1.35524	0	0
M_528	803	2.19849	0	0
M_1363	379	1.03765	0	0
M_336	379	1.03765	0	0
M_1209	1586	4.34223	1	0
M_747	919	2.51608	1	0
M_1234	501	1.37166	1	0
M_557	487	1.33333	1	0
M_1175	1136	3.1102	1	1
F_593	27	0.073922	0	0
F_800	1123	3.07461	1	0
F_1237	596	1.63176	0	0
F_98	596	1.63176	0	0
F_294	596	1.63176	0	0
F_1083	722	1.97673	0	0
F_203	191	0.52293	0	0
F_1133	960	2.62834	1	0
F_1055	960	2.62834	0	0
F_320	1014	2.77618	0	0
F_606	783	2.14374	1	0
F_629	837	2.29158	1	0
F_149	804	2.20123	0	0
F_351	509	1.39357	0	0
F_155	519	1.42094	0	0
F_308	38	0.104038	0	0
F_879	360	0.985626	0	0
F_801	975	2.6694	0	0
F_1229	1250	3.42231	1	0
F_283	689	1.88638	0	0
F_994	675	1.84805	0	0
F_90	812	2.22313	1	0
M_478	744	2.03696	0	0
M_1555	714	1.95483	0	0
M_35	631	1.72758	0	0
M_1161	774	2.1191	1	0
M_1188	774	2.1191	0	0
M_267	150	0.410678	0	0
M_231	267	0.731006	0	0
M_620	196	0.536619	0	0
M_1237	625	1.71116	0	0
M_923	546	1.49487	0	0
M_697	811	2.2204	1	0
M_375	966	2.64476	1	0
M_1530	528	1.44559	1	0
M_87	485	1.32786	0	0
M_256	630	1.72485	0	0
M_872	451	1.23477	0	0
M_337	430	1.17728	1	0
M_1301	622	1.70294	0	0
M_235	579	1.58522	0	0
M_1079	530	1.45106	0	0
M_289	400	1.09514	0	0
M_1264	361	0.988364	0	0
M_882	528	1.44559	1	0
F_913	2626	7.1896	0	1
F_474	455	1.24572	0	0
F_758	685	1.87543	0	0
F_131	1107	3.0308	1	0
F_643	639	1.74949	1	0
M_1622	1761	4.82136	0	0
M_1552	1537	4.20808	0	0
M_521	728	1.99316	1	0
M_1387	1367	3.74264	0	0
M_1419	254	0.695414	0	0
M_781	693	1.89733	1	0
M_490	299	0.818617	1	0
F_956	2975	8.14511	1	0
F_829	397	1.08693	0	0
F_270	1407	3.85216	0	0
F_1026	468	1.28131	0	0
F_213	788	2.15743	0	0
F_573	703	1.92471	0	0
F_78	930	2.5462	0	0
F_550	1300	3.55921	0	0
F_744	1304	3.57016	0	0
F_1096	627	1.71663	0	0
F_844	460	1.25941	0	0
F_144	1126	3.08282	0	0
F_391	915	2.50513	1	0
M_55	989	2.70773	0	0
M_504	712	1.94935	0	0
M_1624	759	2.07803	0	0
M_1244	685	1.87543	0	0
M_1181	92	0.251882	0	0
M_1590	676	1.85079	0	0
M_863	599	1.63997	0	0
M_1326	604	1.65366	0	0
M_560	97	0.265572	0	0
M_107	303	0.829569	0	0
M_1171	468	1.28131	0	0
M_1152	440	1.20465	0	0
M_12	332	0.908966	0	0
F_310	965	2.64203	0	0
F_288	836	2.28884	0	0
F_1093	736	2.01506	1	0
F_1231	735	2.01232	0	1
F_774	736	2.01506	0	1
F_548	550	1.50582	0	0
F_813	850	2.32717	0	0
F_890	1760	4.81862	0	0
F_886	99	0.271047	0	0
F_1247	682	1.86721	0	0
F_1105	273	0.747433	0	0
F_827	206	0.563997	0	0
F_408	475	1.30048	1	0
F_562	475	1.30048	0	0
F_179	993	2.71869	0	0
F_443	3159	8.64887	0	0
M_710	1616	4.42437	0	0
M_803	1100	3.01164	0	0
M_489	2127	5.82341	1	0
M_1591	1541	4.21903	0	0
M_264	1527	4.1807	0	0
M_394	1085	2.97057	0	0
M_163	1086	2.97331	0	0
M_904	296	0.810404	0	0
M_187	290	0.793977	0	0
M_866	734	2.00958	0	0
M_86	103	0.281999	0	0
M_848	210	0.574949	0	0
M_1239	744	2.03696	0	0
M_1565	351	0.960986	0	0
M_1218	652	1.78508	0	0
M_41	2462	6.74059	0	0
M_1523	1450	3.96988	0	0
M_693	866	2.37098	0	0
M_1087	1808	4.95003	0	0
F_779	1872	5.12526	0	0
F_595	3305	9.0486	0	0
F_741	2568	7.0308	1	0
F_1197	979	2.68036	0	0
F_483	1134	3.10472	1	0
F_1043	1052	2.88022	0	0
F_128	893	2.4449	0	0
F_724	1781	4.87611	1	0
F_998	1018	2.78713	0	0
F_374	1018	2.78713	0	0
F_1288	670	1.83436	0	0
F_150	670	1.83436	0	0
F_872	55	0.150582	0	0
F_1254	807	2.20945	0	0
F_356	807	2.20945	0	0
F_258	359	0.982888	0	0
F_133	427	1.16906	0	0
F_420	755	2.06708	0	0
F_732	427	1.16906	0	0
F_570	2393	6.55168	1	0
F_226	677	1.85352	0	0
F_454	682	1.86721	0	0
F_96	665	1.82067	0	0
F_1031	640	1.75222	0	0
F_118	334	0.914442	0	0
F_1166	1282	3.50992	0	0
F_761	437	1.19644	0	0
F_208	970	2.65572	0	0
F_202	371	1.01574	0	0
F_538	176	0.481862	0	0
F_432	1000	2.73785	0	0
F_977	801	2.19302	0	0
F_11	169	0.462697	0	0
F_304	1086	2.97331	1	0
F_191	1236	3.38398	1	0
F_586	153	0.418891	0	0
F_267	708	1.9384	0	0
M_108	1185	3.24435	1	0
M_712	1031	2.82272	0	0
M_154	800	2.19028	0	0
M_538	813	2.22587	0	0
M_534	1166	3.19233	0	0
M_763	690	1.88912	0	0
M_1592	910	2.49144	0	0
M_1435	649	1.77687	0	0
M_757	249	0.681725	0	0
M_664	240	0.657084	0	0
M_207	692	1.89459	0	0
M_823	676	1.85079	0	0
M_1466	619	1.69473	0	0
M_174	51	0.13963	0	0
M_876	755	2.06708	1	0
M_1448	775	2.12183	0	0
M_1026	1197	3.27721	0	0
M_175	1003	2.74606	0	0
M_873	857	2.34634	0	0
M_934	757	2.07255	1	0
F_279	1435	3.92882	0	0
F_244	1070	2.9295	0	0
F_130	1064	2.91307	0	0
F_375	1052	2.88022	0	0
F_2	1056	2.89117	0	0
F_99	994	2.72142	0	0
F_674	744	2.03696	0	0
F_139	902	2.46954	0	0
F_607	744	2.03696	0	0
F_1037	638	1.74675	0	0
F_187	645	1.76591	0	0
F_87	645	1.76591	0	0
F_600	612	1.67556	0	0
F_633	589	1.61259	0	0
F_1222	740	2.02601	0	0
F_104	660	1.80698	1	0
F_549	550	1.50582	1	0
F_489	574	1.57153	0	0
F_527	460	1.25941	0	0
F_871	33	0.0903491	0	0
F_921	31	0.0848734	0	0
F_699	93	0.25462	0	0
F_1199	1647	4.50924	0	0
F_693	762	2.08624	0	0
F_1176	762	2.08624	0	0
F_539	973	2.66393	0	0
F_692	782	2.141	0	1
F_608	809	2.21492	0	0
M_1018	1110	3.03901	0	0
M_82	554	1.51677	0	0
M_602	410	1.12252	0	0
M_811	1743	4.77207	0	0
M_1513	1202	3.2909	0	0
M_1305	650	1.7796	0	0
M_182	967	2.6475	0	0
M_131	1191	3.26078	0	0
M_1508	791	2.16564	0	0
M_1468	776	2.12457	0	0
M_452	799	2.18754	0	0
M_509	659	1.80424	0	0
M_117	447	1.22382	0	0
M_752	380	1.04038	0	0
M_786	378	1.03491	0	0
M_888	565	1.54689	0	0
M_397	52	0.142368	0	0
M_783	53	0.145106	0	0
M_1626	610	1.67009	0	0
M_58	595	1.62902	0	0
M_1221	614	1.68104	0	0
M_674	929	2.54346	0	0
M_767	424	1.16085	0	0
M_535	410	1.12252	0	0
M_1019	234	0.640657	0	0
M_857	1270	3.47707	1	0
M_871	429	1.17454	1	0
M_177	419	1.14716	1	0
M_1393	385	1.05407	1	0
M_44	50	0.136893	0	0
M_14	40	0.109514	0	0
M_352	120	0.328542	1	0
M_532	815	2.23135	0	0
M_1318	299	0.818617	0	0
M_1603	282	0.772074	0	0
M_810	1773	4.85421	0	0
M_1411	61	0.167009	0	0
F_605	1079	2.95414	0	0
F_1123	360	0.985626	0	0
F_1006	1490	4.0794	1	0
F_804	1871	5.12252	1	0
F_89	3550	9.71937	0	0
F_936	863	2.36277	0	0
F_259	913	2.49966	1	0
F_1161	761	2.0835	1	0
F_1250	617	1.68925	1	0
F_330	650	1.7796	1	0
F_684	300	0.821355	0	0
F_668	491	1.34428	1	0
F_250	200	0.54757	0	0
M_753	698	1.91102	0	1
M_222	683	1.86995	0	0
M_542	116	0.317591	0	0
M_661	921	2.52156	0	0
M_1452	571	1.56331	0	0
M_1148	713	1.95209	0	0
M_1085	429	1.17454	0	0
M_353	411	1.12526	0	0
M_886	368	1.00753	1	0
M_373	184	0.503765	0	0
M_1149	54	0.147844	0	0
M_1628	48	0.131417	0	0
F_190	1378	3.77276	0	0
F_85	1326	3.63039	1	0
F_897	2125	5.81793	0	0
F_65	2603	7.12663	1	1
F_1295	764	2.09172	0	1
F_464	635	1.73854	0	0
F_36	635	1.73854	0	1
F_339	1185	3.24435	0	1
F_467	981	2.68583	0	0
F_243	584	1.5989	1	0
F_529	998	2.73238	0	0
F_575	711	1.94661	0	0
F_501	592	1.62081	0	0
F_466	599	1.63997	0	0
F_215	126	0.344969	0	0
F_743	1158	3.17043	0	0
F_739	39	0.106776	0	0
F_1267	1015	2.77892	0	0
F_66	171	0.468172	0	0
F_589	1548	4.23819	0	0
F_788	656	1.79603	0	0
F_963	675	1.84805	1	1
F_365	93	0.25462	0	1
F_1124	858	2.34908	0	1
F_218	1046	2.86379	0	1
F_659	3541	9.69473	1	1
F_1181	1043	2.85558	0	0
F_180	263	0.720055	0	1
F_186	968	2.65024	0	0
F_917	961	2.63107	0	0
F_429	2907	7.95893	0	0
F_870	381	1.04312	1	0
F_1201	511	1.39904	1	0
F_867	562	1.53867	1	0
F_413	1127	3.08556	0	0
M_1335	2048	5.60712	0	0
M_517	1921	5.25941	0	1
M_739	1955	5.3525	0	0
M_1100	937	2.56537	0	0
M_523	982	2.68857	0	1
M_1107	1127	3.08556	0	1
M_837	955	2.61465	0	1
M_1515	657	1.79877	0	1
M_1312	657	1.79877	0	0
M_1169	937	2.56537	1	1
M_313	577	1.57974	0	0
M_940	577	1.57974	0	1
M_561	428	1.1718	0	0
M_105	428	1.1718	0	0
M_396	892	2.44216	0	0
M_1521	1693	4.63518	1	0
M_261	317	0.867899	0	1
M_1420	1658	4.53936	0	0
M_189	864	2.3655	0	0
M_1380	760	2.08077	1	1
M_405	39	0.106776	0	1
M_663	1208	3.30732	0	1
M_62	183	0.501027	0	0
M_977	178	0.487337	0	1
M_1519	453	1.24025	1	1
M_1263	1616	4.42437	1	1
M_953	977	2.67488	1	1
M_232	2501	6.84736	0	0
M_1092	982	2.68857	0	1
M_1461	660	1.80698	1	1
M_846	684	1.87269	0	0
M_991	1190	3.25804	0	0
M_1205	524	1.43463	1	0
M_480	2565	7.02259	0	0
M_1602	330	0.903491	0	0
M_1409	1029	2.81725	0	0
M_896	830	2.27242	0	0
F_1175	1832	5.01574	0	0
F_960	169	0.462697	0	0
F_964	2232	6.11088	1	0
F_434	1834	5.02122	0	0
F_29	1716	4.69815	0	0
F_425	1088	2.97878	0	0
F_1258	1562	4.27652	1	0
F_290	944	2.58453	0	0
F_707	673	1.84257	0	0
M_608	809	2.21492	0	0
M_1273	560	1.5332	0	1
M_445	969	2.65298	0	0
M_601	582	1.59343	0	0
M_1357	582	1.59343	0	0
M_280	1082	2.96235	0	0
M_1494	1187	3.24983	0	0
M_1578	1073	2.93771	0	0
M_558	1079	2.95414	0	0
M_483	929	2.54346	0	0
M_1454	679	1.859	0	0
M_129	679	1.859	0	0
M_643	534	1.46201	0	0
M_891	534	1.46201	0	0
F_1242	500	1.36893	1	0
M_652	554	1.51677	1	0
F_609	823	2.25325	0	1
M_1576	1102	3.01711	0	1
F_1052	928	2.54073	0	0
F_531	1513	4.14237	0	0
F_681	1461	4	0	1
F_959	803	2.19849	0	0
F_490	825	2.25873	0	0
F_378	1253	3.43053	0	0
F_576	1090	2.98426	0	0
F_551	813	2.22587	0	0
F_727	441	1.20739	0	0
F_919	857	2.34634	0	0
F_1149	743	2.03422	0	0
F_1126	605	1.6564	0	0
F_305	31	0.0848734	0	0
F_830	90	0.246407	0	0
F_656	77	0.210815	0	0
F_324	185	0.506502	0	0
F_1062	729	1.99589	0	1
F_1167	1553	4.25188	1	0
F_972	1342	3.6742	0	0
F_309	743	2.03422	0	0
F_947	1095	2.99795	0	0
M_1580	933	2.55441	0	0
M_1153	1134	3.10472	0	0
M_258	934	2.55715	0	0
M_613	1110	3.03901	0	0
M_1155	1100	3.01164	0	0
M_1007	998	2.73238	0	0
M_76	998	2.73238	0	0
M_1344	1016	2.78166	0	0
M_726	64	0.175222	0	0
M_1310	57	0.156057	0	0
M_10	357	0.977413	0	0
M_1610	1315	3.60027	0	1
M_419	314	0.859685	0	1
M_1283	230	0.629706	0	0
M_1064	233	0.637919	0	0
M_422	46	0.125941	0	0
M_1071	1078	2.9514	0	0
M_1131	1718	4.70363	0	0
M_1503	1726	4.72553	0	0
M_1526	48	0.131417	0	0
M_889	246	0.673511	0	0
M_281	1309	3.58385	0	0
M_57	1078	2.9514	0	0
M_590	928	2.54073	0	0
M_645	928	2.54073	0	0
M_505	929	2.54346	0	0
M_1223	828	2.26694	0	0
M_451	828	2.26694	0	0
M_494	677	1.85352	0	0
M_1410	583	1.59617	0	0
M_908	584	1.5989	0	0
M_1311	584	1.5989	0	0
M_1145	584	1.5989	0	0
M_255	149	0.40794	1	0
M_1048	29	0.0793977	0	0
F_164	307	0.84052	0	0
F_597	411	1.12526	0	0
F_945	667	1.82615	1	0
F_316	278	0.761123	0	0
F_706	129	0.353183	0	0
F_688	528	1.44559	1	0
F_789	200	0.54757	0	0
M_790	513	1.40452	0	0
M_312	851	2.32991	1	0
M_1170	590	1.61533	1	0
M_1214	547	1.4976	1	0
M_1612	466	1.27584	0	0
M_1505	588	1.60986	1	0
M_34	76	0.208077	0	0
M_1118	123	0.336756	0	0
M_828	458	1.25394	1	0
M_926	458	1.25394	1	0
F_814	1959	5.36345	0	0
F_417	2472	6.76797	0	0
F_1070	983	2.69131	0	0
F_989	3352	9.17728	1	0
F_478	1057	2.89391	0	0
F_369	1761	4.82136	0	0
F_1215	1633	4.47091	0	0
F_591	1152	3.154	0	0
F_458	1149	3.14579	0	0
F_407	1070	2.9295	0	0
F_69	820	2.24504	0	0
F_664	971	2.65845	0	0
F_851	971	2.65845	0	0
F_716	599	1.63997	0	0
F_534	44	0.120465	0	0
F_10	747	2.04517	0	0
F_76	747	2.04517	0	0
F_738	195	0.533881	0	0
F_580	119	0.325804	0	0
F_8	100	0.273785	0	0
F_1257	1130	3.09377	1	0
F_328	763	2.08898	0	0
F_711	886	2.42574	0	0
F_993	237	0.648871	0	0
F_667	658	1.80151	1	0
F_507	449	1.2293	1	0
F_222	757	2.07255	1	0
F_517	615	1.68378	1	0
F_1023	658	1.80151	0	0
F_97	554	1.51677	1	0
F_1279	469	1.28405	0	0
F_1147	386	1.05681	1	0
F_899	596	1.63176	0	0
F_159	159	0.435318	0	0
F_1016	382	1.04586	0	0
M_1451	2917	7.98631	0	0
M_936	1411	3.86311	1	0
M_1598	2871	7.86037	1	0
M_1061	1819	4.98015	0	0
M_428	4468	12.2327	0	0
M_1279	2776	7.60027	0	0
M_744	1005	2.75154	0	0
M_642	1709	4.67899	0	0
M_145	3185	8.72005	0	0
M_492	1546	4.23272	0	0
M_551	1220	3.34018	0	0
M_265	1395	3.8193	0	0
M_334	1287	3.52361	0	0
M_306	1700	4.65435	0	0
M_1229	1828	5.00479	1	0
M_695	839	2.29706	0	0
M_469	1653	4.52567	0	0
M_403	108	0.295688	0	0
M_1440	139	0.380561	0	0
M_471	107	0.29295	0	0
M_307	180	0.492813	0	0
M_249	863	2.36277	0	0
M_1391	38	0.104038	0	0
M_1015	917	2.51061	1	0
M_746	956	2.61739	0	0
M_1150	801	2.19302	1	0
M_122	841	2.30253	0	0
M_292	982	2.68857	1	0
M_732	770	2.10815	1	0
M_1316	696	1.90554	1	0
M_1389	763	2.08898	1	0
M_136	763	2.08898	1	0
M_520	547	1.4976	1	0
M_67	503	1.37714	1	0
M_820	597	1.6345	1	0
M_323	487	1.33333	1	0
M_1289	487	1.33333	1	0
M_625	192	0.525667	0	0
F_465	3284	8.9911	1	0
F_488	938	2.5681	0	0
F_353	990	2.71047	0	0
F_240	939	2.57084	0	1
F_765	787	2.15469	0	0
F_554	2508	6.86653	0	0
F_740	780	2.13552	0	0
F_287	782	2.141	0	0
F_1192	716	1.9603	0	0
F_1041	709	1.94114	0	0
F_1151	722	1.97673	0	0
F_120	708	1.9384	0	0
F_976	978	2.67762	0	0
F_298	188	0.514716	0	0
F_850	1620	4.43532	0	0
F_1189	41	0.112252	0	0
F_306	3593	9.8371	1	0
F_790	2023	5.53867	0	0
F_327	3292	9.013	0	0
F_319	1760	4.81862	0	0
F_1165	1469	4.0219	0	0
F_1033	2792	7.64408	1	0
F_57	2482	6.79535	1	0
F_845	1028	2.81451	0	0
F_403	836	2.28884	0	0
F_624	1908	5.22382	1	1
F_441	933	2.55441	0	1
F_230	131	0.358658	0	0
F_1240	1345	3.68241	1	0
F_526	460	1.25941	0	0
F_1273	1810	4.95551	1	0
M_74	592	1.62081	0	0
M_251	905	2.47775	0	0
M_716	860	2.35455	0	0
M_717	1536	4.20534	0	0
M_541	709	1.94114	0	0
M_825	1207	3.30459	0	0
M_1366	854	2.33812	0	0
M_270	130	0.355921	0	0
M_1307	56	0.15332	0	0
M_470	1419	3.88501	0	0
M_1178	1463	4.00548	0	0
M_995	1533	4.19713	0	0
M_493	1085	2.97057	0	0
M_840	997	2.72964	0	0
M_792	1184	3.24162	0	0
M_1147	1142	3.12663	0	0
M_682	1455	3.98357	1	0
M_1351	2898	7.93429	0	0
M_555	1229	3.36482	1	0
M_1295	1005	2.75154	1	0
M_1290	722	1.97673	0	0
M_91	1733	4.7447	0	0
M_1255	1159	3.17317	1	0
M_948	1991	5.45106	0	1
M_180	964	2.63929	1	1
M_1423	393	1.07598	0	0
M_169	887	2.42847	0	0
M_278	2406	6.58727	0	0
M_434	76	0.208077	0	0
M_1030	361	0.988364	1	0
F_1099	409	1.11978	1	0
F_1108	220	0.602327	0	0
M_393	654	1.79055	0	0
F_905	382	1.04586	0	0
F_961	1217	3.33196	1	0
F_27	1656	4.53388	1	0
F_690	457	1.2512	0	0
F_1238	563	1.54141	0	0
F_878	293	0.80219	0	0
F_184	682	1.86721	0	0
M_704	651	1.78234	0	0
M_1474	684	1.87269	0	0
F_271	753	2.0616	0	0
F_1228	2265	6.20123	0	0
M_290	595	1.62902	1	0
F_1090	399	1.0924	0	0
M_1332	595	1.62902	1	0
M_126	649	1.77687	0	0
M_1575	638	1.74675	0	0
F_469	1564	4.282	1	0
M_935	637	1.74401	0	0
F_3	38	0.104038	0	0
M_806	950	2.60096	0	0
M_798	710	1.94387	0	0
F_505	603	1.65092	0	0
M_1231	1743	4.77207	1	0
F_584	59	0.161533	0	0
M_677	42	0.11499	0	0
F_587	284	0.77755	0	0
M_1388	284	0.77755	0	0
M_759	999	2.73511	0	0
M_1623	509	1.39357	1	0
F_1284	490	1.34155	1	0
F_227	509	1.39357	1	0
F_623	912	2.49692	0	0
M_809	2015	5.51677	0	0
F_1194	2870	7.85763	0	0
M_351	1794	4.9117	0	1
F_30	1640	4.49008	1	0
F_468	1265	3.46338	1	0
M_568	811	2.2204	0	0
M_63	1065	2.91581	1	0
F_253	197	0.539357	0	0
M_146	1746	4.78029	1	0
M_1183	1543	4.2245	0	0
F_19	821	2.24778	0	0
M_667	1516	4.15058	0	0
F_1003	820	2.24504	1	0
F_615	1819	4.98015	0	0
F_719	836	2.28884	0	0
M_1142	1855	5.07871	0	0
F_853	799	2.18754	0	0
F_649	799	2.18754	0	0
F_176	298	0.81588	1	0
M_696	342	0.936345	1	0
M_1197	785	2.14921	1	0
F_1188	701	1.91923	0	0
M_364	2107	5.76865	0	0
F_1226	1783	4.88159	1	0
M_1482	155	0.424367	0	0
F_642	155	0.424367	0	0
F_37	243	0.665298	0	0
M_217	1315	3.60027	1	0
F_1183	1026	2.80903	0	0
M_899	1444	3.95346	0	0
F_877	894	2.44764	1	0
M_39	1614	4.41889	1	0
F_970	962	2.63381	0	0
M_1406	697	1.90828	0	0
M_922	2493	6.82546	1	1
M_1627	887	2.42847	0	1
M_616	1294	3.54278	0	1
M_1001	1539	4.21355	0	0
M_700	112	0.306639	0	0
M_358	1069	2.92676	0	0
M_486	1122	3.07187	0	1
F_812	1457	3.98905	1	1
F_475	609	1.66735	0	0
M_1567	2552	6.987	0	0
F_206	2545	6.96783	0	1
M_1491	593	1.62355	1	0
M_435	940	2.57358	0	0
F_1152	1514	4.14511	0	0
F_1057	1445	3.95619	0	0
M_380	1164	3.18686	1	0
F_1285	1301	3.56194	1	0
M_30	1104	3.02259	1	0
F_1091	1717	4.70089	0	0
M_93	569	1.55784	1	0
M_1216	974	2.66667	0	0
M_1353	974	2.66667	0	0
M_392	1681	4.60233	0	0
M_238	790	2.1629	1	0
M_749	1298	3.55373	0	0
F_524	1333	3.64956	1	0
M_415	1801	4.93087	0	0
F_299	392	1.07324	0	0
M_525	1744	4.77481	0	0
M_195	321	0.87885	1	0
M_1179	963	2.63655	0	0
F_689	1271	3.47981	0	0
M_477	1418	3.88227	0	0
F_359	1287	3.52361	0	0
M_1528	784	2.14648	0	0
F_200	1143	3.12936	0	0
M_259	1150	3.14853	1	0
F_926	1271	3.47981	0	0
F_1040	72	0.197125	0	0
M_1266	752	2.05886	0	0
M_735	84	0.229979	0	0
F_876	1221	3.34292	0	0
M_1134	582	1.59343	1	0
F_49	176	0.481862	0	0
M_1285	650	1.7796	1	0
M_1478	192	0.525667	0	0
M_214	463	1.26762	1	0
M_1029	587	1.60712	1	0
F_210	446	1.22108	1	0
M_1220	132	0.361396	0	0
M_242	493	1.34976	0	0
M_350	349	0.95551	1	0
F_1117	45	0.123203	0	0
F_457	340	0.930869	1	0
F_450	978	2.67762	1	0
F_755	183	0.501027	0	0
M_1106	824	2.25599	1	0
F_862	1313	3.5948	1	1
F_32	1465	4.01095	1	0
M_43	46	0.125941	0	0
M_771	908	2.48597	1	1
F_198	984	2.69405	0	0
M_855	991	2.71321	0	1
M_1245	854	2.33812	1	0
M_648	797	2.18207	0	1
M_531	1363	3.73169	0	0
M_297	667	1.82615	0	0
M_155	1135	3.10746	0	0
M_539	675	1.84805	0	0
F_1004	896	2.45311	0	0
M_499	1053	2.88296	0	0
F_1112	1414	3.87132	0	0
M_1485	970	2.65572	0	0
F_431	1255	3.436	1	0
F_1001	749	2.05065	0	0
M_1254	993	2.71869	0	0
M_414	865	2.36824	0	0
F_1208	665	1.82067	1	0
F_523	1591	4.35592	1	0
M_157	243	0.665298	0	0
M_1034	2434	6.66393	1	1
M_1040	187	0.511978	0	1
F_1101	1537	4.20808	0	0
F_938	304	0.832307	0	0
F_748	1258	3.44422	0	0
F_857	1271	3.47981	0	1
F_1100	1580	4.3258	0	0
F_626	372	1.01848	0	1
F_409	1452	3.97536	0	1
F_278	144	0.394251	0	0
M_59	1045	2.86105	0	0
F_889	1452	3.97536	0	1
M_401	377	1.03217	0	0
M_1371	104	0.284736	0	1
M_533	230	0.629706	0	0
M_518	996	2.7269	0	0
M_109	155	0.424367	0	0
F_451	319	0.873374	0	0
F_720	319	0.873374	1	0
M_636	305	0.835044	1	0
M_1014	319	0.873374	0	0
M_629	319	0.873374	0	0
F_342	205	0.561259	0	0
F_494	204	0.558522	0	0
F_397	205	0.561259	0	0
F_1195	205	0.561259	0	0
F_122	76	0.208077	0	0
F_909	76	0.208077	0	0
M_737	76	0.208077	0	0
M_311	76	0.208077	0	0
F_906	76	0.208077	0	0
M_1510	924	2.52977	1	0
F_48	1197	3.27721	1	1
F_1276	1197	3.27721	1	1
M_834	3249	8.89528	0	0
F_412	1782	4.87885	1	0
F_888	789	2.16016	1	0
M_1132	1640	4.49008	1	0
F_1022	644	1.76318	0	1
F_714	1266	3.46612	0	0
F_1296	645	1.76591	1	0
F_111	357	0.977413	0	0
M_362	429	1.17454	0	0
M_412	1005	2.75154	0	0
M_1228	1123	3.07461	0	0
F_178	707	1.93566	0	0
F_999	705	1.93018	0	0
F_452	705	1.93018	0	0
F_177	1738	4.75838	1	0
F_64	1424	3.8987	0	0
F_137	1674	4.58316	1	0
F_750	1625	4.44901	0	0
M_1240	1404	3.84394	1	0
M_465	1268	3.47159	1	0
M_46	1246	3.41136	1	0
F_1202	1010	2.76523	0	0
M_764	1140	3.12115	0	0
F_655	58	0.158795	0	0
M_371	1274	3.48802	0	0
M_1144	733	2.00684	0	0
M_1114	1077	2.94867	1	0
F_923	695	1.90281	0	0
F_796	1028	2.81451	1	1
M_750	1192	3.26352	1	1
F_1128	753	2.0616	1	0
M_964	164	0.449008	0	0
F_381	579	1.58522	1	0
M_239	452	1.23751	0	1
M_506	996	2.7269	1	1
M_930	320	0.876112	0	0
F_347	734	2.00958	1	0
F_973	896	2.45311	1	1
M_631	632	1.73032	1	0
M_372	355	0.971937	0	1
M_171	843	2.30801	1	0
F_828	565	1.54689	0	1
M_1258	901	2.4668	0	0
M_951	1073	2.93771	0	0
M_1507	1768	4.84052	0	0
M_83	1390	3.80561	1	0
M_927	1348	3.69062	0	0
M_885	1776	4.86242	1	0
F_885	903	2.47228	0	0
F_234	896	2.45311	0	0
F_132	1330	3.64134	0	0
F_201	1931	5.28679	1	0
F_107	761	2.0835	0	0
M_115	1047	2.86653	0	0
M_178	420	1.1499	0	0
F_346	1008	2.75975	1	0
F_848	1008	2.75975	1	0
M_1101	359	0.982888	0	0
M_1035	1247	3.4141	0	0
M_344	1156	3.16496	0	0
F_696	929	2.54346	1	0
F_1014	633	1.73306	0	0
F_811	1602	4.38604	0	0
M_1277	57	0.156057	0	0
M_975	194	0.531143	0	0
M_203	980	2.68309	0	0
M_1140	1291	3.53457	0	0
F_619	360	0.985626	0	0
F_1067	55	0.150582	0	0
M_431	992	2.71595	0	0
M_736	40	0.109514	0	0
M_895	852	2.33265	0	0
M_545	1588	4.34771	0	0
F_154	723	1.97947	0	0
M_314	1345	3.68241	0	0
M_36	1061	2.90486	1	0
M_609	1939	5.30869	0	0
M_550	1389	3.80287	0	0
F_24	679	1.859	0	1
F_400	1603	4.38877	0	1
F_1119	818	2.23956	0	0
M_363	1458	3.99179	1	0
F_665	929	2.54346	0	0
F_296	979	2.68036	0	1
M_1427	50	0.136893	0	1
F_1283	1091	2.987	1	0
M_179	258	0.706366	0	0
F_1219	2898	7.93429	1	0
M_1429	1446	3.95893	1	0
F_1241	91	0.249144	0	0
M_1534	1043	2.85558	0	0
M_487	419	1.14716	0	0
M_1512	938	2.5681	0	0
M_1606	374	1.02396	0	0
M_754	1048	2.86927	0	0
M_1541	745	2.0397	0	0
M_570	694	1.90007	0	0
F_67	71	0.194387	0	0
F_662	1013	2.77344	1	0
M_113	356	0.974675	0	0
M_637	1858	5.08693	0	0
M_634	1839	5.03491	0	0
M_19	1034	2.83094	0	0
F_364	1038	2.84189	0	0
F_713	1748	4.78576	1	0
M_165	802	2.19576	0	0
M_1511	1792	4.90623	0	0
M_128	702	1.92197	1	0
M_1470	504	1.37988	0	0
M_1502	63	0.172485	0	0
F_1021	604	1.65366	0	0
F_445	199	0.544832	0	0
M_711	753	2.0616	0	0
M_1050	841	2.30253	0	0
F_849	543	1.48665	0	0
F_881	1237	3.38672	1	0
M_173	921	2.52156	0	0
M_653	75	0.205339	0	0
M_723	893	2.4449	0	0
F_463	1642	4.49555	1	0
M_507	1670	4.57221	0	0
M_961	1421	3.89049	1	0
F_1120	2447	6.69952	1	0
M_883	1189	3.2553	1	0
M_211	796	2.17933	0	0
M_622	51	0.13963	0	0
M_459	48	0.131417	0	0
M_202	796	2.17933	0	0
F_968	1167	3.19507	1	0
F_599	549	1.50308	0	0
F_797	63	0.172485	0	0
M_321	607	1.66188	0	0
M_553	908	2.48597	1	0
F_1292	1290	3.53183	0	0
F_561	687	1.8809	1	0
M_1027	1934	5.295	0	0
M_282	1219	3.33744	0	0
M_1446	1069	2.92676	0	0
M_140	1293	3.54004	1	0
M_1500	84	0.229979	0	0
M_150	1042	2.85284	0	0
M_38	1260	3.44969	1	0
M_47	1156	3.16496	1	0
M_390	1590	4.35318	0	0
M_826	936	2.56263	1	0
F_477	1248	3.41684	1	0
F_542	1228	3.36208	1	0
F_802	1876	5.13621	0	0
F_618	1746	4.78029	0	0
M_731	1463	4.00548	0	0
F_383	51	0.13963	0	0
F_670	48	0.131417	0	0
F_1174	62	0.169747	0	0
F_1098	341	0.933607	0	0
M_498	424	1.16085	0	0
M_1333	87	0.238193	0	0
M_326	344	0.941821	1	0
M_945	78	0.213552	0	0
M_383	313	0.856947	0	0
F_439	780	2.13552	0	0
F_954	617	1.68925	0	0
M_920	544	1.48939	0	0
M_6	544	1.48939	1	0
F_415	958	2.62286	0	0
F_460	66	0.180698	0	0
F_625	767	2.09993	0	0
F_116	100	0.273785	0	0
M_433	1765	4.83231	0	0
M_807	710	1.94387	0	0
M_322	1937	5.30322	0	0
M_1227	2007	5.49487	1	0
M_1315	41	0.112252	0	1
M_1536	86	0.235455	0	1
F_337	1793	4.90897	0	0
F_313	367	1.00479	0	0
F_504	532	1.45654	1	0
F_969	265	0.72553	1	0
F_384	380	1.04038	1	0
M_172	358	0.980151	1	1
M_1433	685	1.87543	1	0
M_1251	685	1.87543	1	1
M_1349	525	1.43737	1	0
M_1137	159	0.435318	0	1
F_685	341	0.933607	1	0
F_770	280	0.766598	1	1
F_1169	298	0.81588	1	0
F_1266	545	1.49213	1	1
M_852	110	0.301164	0	0
F_568	597	1.6345	0	0
F_1221	815	2.23135	0	0
F_1071	815	2.23135	0	0
F_1179	675	1.84805	0	0
F_380	636	1.74127	0	0
F_1010	675	1.84805	0	0
M_597	642	1.7577	0	0
F_344	836	2.28884	1	0
M_1476	184	0.503765	0	1
M_1456	474	1.29774	0	0
F_1049	78	0.213552	0	0
M_788	673	1.84257	0	0
F_544	50	0.136893	0	0
M_1471	81	0.221766	0	0
M_1282	673	1.84257	0	0
M_727	758	2.07529	0	0
M_799	758	2.07529	0	0
M_456	645	1.76591	0	0
F_940	107	0.29295	0	0
F_345	1273	3.48528	0	0
M_929	92	0.251882	0	0
M_291	1560	4.27105	0	0
M_851	531	1.4538	0	0
M_233	38	0.104038	0	0
M_466	1162	3.18138	0	0
F_941	1131	3.09651	0	0
M_706	972	2.66119	0	0
M_1138	1259	3.44695	0	0
M_199	2911	7.96988	0	1
F_7	81	0.221766	0	0
M_514	618	1.69199	1	0
F_1210	774	2.1191	1	0
M_1298	325	0.889802	0	0
M_606	368	1.00753	0	0
F_602	1512	4.13963	1	0
M_1141	700	1.9165	0	0
M_1128	90	0.246407	0	0
M_8	24	0.0657084	0	0
M_817	108	0.295688	0	0
F_1137	1365	3.73717	1	0
F_127	193	0.528405	0	0
M_1531	208	0.569473	0	0
F_1035	1392	3.81109	1	0
M_566	428	1.1718	0	0
F_1056	1590	4.35318	1	0
M_1367	332	0.908966	0	0
F_672	329	0.900753	1	0
M_1601	79	0.21629	0	0
F_995	1140	3.12115	0	1
F_284	1492	4.08487	0	1
M_511	84	0.229979	0	0
M_1509	41	0.112252	0	0
F_1185	303	0.829569	0	0
F_869	149	0.40794	0	0
M_1250	146	0.399726	0	0
M_263	147	0.402464	0	0
F_26	140	0.383299	1	0
F_1	68	0.186174	0	0
F_336	37	0.1013	0	0
F_622	37	0.1013	0	0
F_657	896	2.45311	1	0
M_646	1253	3.43053	0	0
M_1284	173	0.473648	1	0
M_1262	907	2.48323	0	0
F_1103	52	0.142368	0	0
F_603	2053	5.62081	0	0
M_962	402	1.10062	0	1
F_349	1035	2.83368	1	0
M_912	899	2.46133	1	0
F_498	878	2.40383	1	0
M_844	491	1.34428	0	0
M_559	566	1.54962	0	0
F_252	1190	3.25804	1	0
M_1130	326	0.892539	0	0
M_725	327	0.895277	0	1
F_675	123	0.336756	0	1
M_856	526	1.44011	0	0
M_1323	686	1.87817	1	0
F_1140	673	1.84257	0	0
F_717	740	2.02601	1	0
F_5	82	0.224504	0	0
M_237	489	1.33881	0	1
M_1428	1772	4.85147	1	0
F_676	400	1.09514	1	0
F_768	1124	3.07734	0	0
M_1212	2120	5.80424	0	0
F_775	823	2.25325	0	0
F_1204	808	2.21218	0	0
M_1016	830	2.27242	0	0
F_863	106	0.290212	0	0
M_462	131	0.358658	0	0
M_369	667	1.82615	0	0
M_1432	667	1.82615	0	0
F_1251	578	1.58248	0	0
F_332	578	1.58248	0	0
M_229	635	1.73854	0	0
F_194	811	2.2204	0	0
M_48	804	2.20123	0	0
M_649	804	2.20123	0	0
F_173	384	1.05133	0	0
M_1157	297	0.813142	1	0
M_325	662	1.81246	0	0
M_758	631	1.72758	0	0
M_938	877	2.4011	1	0
F_859	392	1.07324	0	0
F_1262	100	0.273785	0	0
F_123	485	1.32786	0	0
M_77	788	2.15743	0	0
F_1278	1141	3.12389	1	0
F_757	934	2.55715	0	0
M_1192	793	2.17112	0	0
F_1013	317	0.867899	1	0
F_479	634	1.7358	0	0
F_1029	622	1.70294	0	0
M_66	576	1.577	1	0
M_689	35	0.0958248	0	0
M_563	743	2.03422	0	0
F_996	957	2.62012	0	0
F_794	541	1.48118	1	0
F_1028	103	0.281999	0	0
F_1159	721	1.97399	1	0
F_238	779	2.13279	1	0
M_1362	718	1.96578	0	0
M_1469	734	2.00958	0	0
F_1036	40	0.109514	0	0
M_209	584	1.5989	0	0
F_196	192	0.525667	0	0
F_866	64	0.175222	0	1
F_1030	36	0.0985626	0	1
M_656	64	0.175222	0	0
M_1201	1175	3.21697	1	1
F_942	393	1.07598	0	0
M_411	615	1.68378	0	0
F_172	849	2.32444	0	0
M_216	61	0.167009	0	0
M_1088	956	2.61739	1	0
F_126	193	0.528405	0	0
M_16	923	2.52704	1	0
M_569	343	0.939083	0	0
M_1631	552	1.51129	0	0
M_1195	343	0.939083	0	0
F_745	735	2.01232	0	0
M_591	509	1.39357	0	0
F_898	1554	4.25462	0	0
M_1158	692	1.89459	0	0
M_718	271	0.741958	1	0
F_1116	271	0.741958	0	0
M_279	271	0.741958	0	0
F_367	311	0.851472	0	0
M_1412	347	0.950034	1	0
M_1373	158	0.43258	0	0
M_26	347	0.950034	0	0
M_250	798	2.1848	1	0
M_1342	486	1.3306	0	0
M_562	547	1.4976	0	0
M_1504	547	1.4976	0	0
F_780	153	0.418891	0	0
F_567	270	0.73922	0	0
F_518	473	1.295	0	0
M_1568	112	0.306639	0	0
M_441	691	1.89185	1	0
F_1025	473	1.295	0	0
F_1206	217	0.594114	1	0
F_937	272	0.744695	0	0
F_74	175	0.479124	0	0
F_228	160	0.438056	0	0
M_1489	1395	3.8193	0	0
M_655	752	2.05886	0	1
M_143	749	2.05065	0	0
M_447	663	1.8152	0	0
M_1296	658	1.80151	0	0
F_223	791	2.16564	1	1
M_1198	246	0.673511	0	0
M_588	577	1.57974	1	0
F_438	72	0.197125	0	0
M_21	323	0.884326	0	0
F_636	203	0.555784	0	0
M_1261	323	0.884326	0	0
M_200	503	1.37714	0	0
M_838	607	1.66188	0	1
M_947	471	1.28953	0	0
M_1136	473	1.295	0	0
M_1167	1568	4.29295	1	0
M_197	695	1.90281	0	0
M_880	720	1.97125	0	0
F_731	469	1.28405	0	0
M_879	71	0.194387	0	1
M_540	71	0.194387	0	1
M_861	878	2.40383	1	0
M_284	779	2.13279	1	0
M_1235	784	2.14648	1	0
F_453	133	0.364134	0	0
M_580	532	1.45654	1	0
M_1110	667	1.82615	1	0
F_1132	1082	2.96235	1	0
F_628	408	1.11704	0	0
M_1105	1278	3.49897	1	0
M_619	198	0.542094	1	0
F_855	202	0.553046	1	0
M_925	194	0.531143	1	0
F_158	46	0.125941	0	0
M_184	542	1.48392	0	0
M_1186	255	0.698152	0	0
F_423	389	1.06502	1	0
F_72	565	1.54689	1	0
M_614	676	1.85079	0	0
M_862	676	1.85079	0	0
M_537	484	1.32512	0	0
F_778	915	2.50513	1	0
M_64	454	1.24298	0	1
M_1112	654	1.79055	0	0
F_1157	1061	2.90486	1	0
M_1449	408	1.11704	0	0
M_395	863	2.36277	0	0
F_729	451	1.23477	0	0
M_1481	452	1.23751	0	0
M_262	722	1.97673	1	0
M_96	623	1.70568	1	0
M_1558	392	1.07324	0	0
M_1272	391	1.0705	0	1
M_1355	544	1.48939	0	0
M_1517	544	1.48939	0	0
F_815	1084	2.96783	1	0
M_853	468	1.28131	0	0
M_802	51	0.13963	0	0
F_521	427	1.16906	0	0
F_497	491	1.34428	1	0
M_356	1097	3.00342	1	0
F_592	854	2.33812	1	0
F_760	389	1.06502	0	0
M_1113	727	1.99042	1	0
F_1234	313	0.856947	0	0
M_830	283	0.774812	0	0
F_286	285	0.780287	0	0
F_21	459	1.25667	0	0
F_634	727	1.99042	1	0
M_430	268	0.733744	0	0
M_70	1201	3.28816	1	0
F_1277	609	1.66735	1	0
F_152	638	1.74675	1	0
M_1309	356	0.974675	0	0
F_354	641	1.75496	1	0
M_268	408	1.11704	0	0
M_1025	326	0.892539	0	0
F_398	1450	3.96988	1	0
F_355	930	2.5462	1	0
F_646	872	2.38741	0	0
M_425	377	1.03217	0	0
F_841	741	2.02875	1	0
M_1011	444	1.21561	1	0
M_400	866	2.37098	1	0
M_198	456	1.24846	0	0
M_1431	332	0.908966	0	0
M_970	771	2.11088	1	0
M_360	82	0.224504	0	0
M_473	187	0.511978	0	0
M_1225	46	0.125941	0	0
M_1443	148	0.405202	0	0
F_865	351	0.960986	1	0
M_1164	343	0.939083	1	0
F_708	45	0.123203	0	0
M_773	358	0.980151	1	0
F_908	221	0.605065	1	0
F_23	78	0.213552	0	0
F_225	95	0.260096	0	0
M_1067	43	0.117728	0	0
M_133	190	0.520192	1	0
M_1522	242	0.66256	0	0
M_436	214	0.5859	0	0
M_1441	142	0.388775	0	0
F_1024	84	0.229979	0	0
F_588	281	0.769336	0	0
F_193	578	1.58248	1	0
M_1559	301	0.824093	0	0
M_1483	368	1.00753	1	0
M_816	132	0.361396	0	0
M_638	90	0.246407	0	0
M_223	90	0.246407	0	0
F_1138	134	0.366872	0	0
F_58	134	0.366872	0	0
M_902	95	0.260096	0	0
M_1587	92	0.251882	0	0
M_686	98	0.268309	0	1
M_946	102	0.279261	0	0
F_868	85	0.232717	0	0
F_721	80	0.219028	0	0
M_347	85	0.232717	0	0
F_1131	71	0.194387	0	0
M_438	103	0.281999	0	0
F_233	77	0.210815	0	0
F_952	61	0.167009	0	0
M_1350	364	0.996578	1	0
M_1633	49	0.134155	0	0
M_989	698	1.91102	1	1
M_111	699	1.91376	1	1
M_1165	626	1.71389	1	0
M_304	348	0.952772	1	0
F_939	497	1.36071	0	1
F_1080	929	2.54346	1	0
M_867	505	1.38261	1	0
M_1455	231	0.632444	1	0
F_237	221	0.605065	1	0
M_1405	599	1.63997	1	1
F_883	64	0.175222	0	0
M_1480	418	1.14442	1	0
F_81	333	0.911704	1	0
F_1178	290	0.793977	1	0
M_918	339	0.928131	1	0
M_2	50	0.136893	0	0
F_1110	389	1.06502	1	0
M_342	50	0.136893	0	0
M_698	363	0.99384	1	0
F_421	399	1.0924	1	0
F_141	406	1.11157	1	0
M_1174	409	1.11978	1	0
M_1343	398	1.08966	1	0
M_910	855	2.34086	0	0
F_835	790	2.1629	1	0
M_721	655	1.79329	1	0
M_794	799	2.18754	1	0
M_878	655	1.79329	1	0
F_1054	976	2.67214	1	0
F_1271	1054	2.88569	1	0
M_665	594	1.62628	1	0
F_710	416	1.13895	1	0
F_293	513	1.40452	1	0
M_1589	594	1.62628	1	0
M_599	701	1.91923	0	1
F_197	86	0.235455	0	1
F_1297	397	1.08693	0	0
F_601	405	1.10883	1	0
M_221	208	0.569473	1	0
M_298	47	0.128679	0	0
F_50	164	0.449008	0	0
M_1324	283	0.774812	0	0
F_334	847	2.31896	0	0
M_450	1489	4.07666	0	0
F_43	572	1.56605	0	0
M_1256	476	1.30322	1	0
M_330	612	1.67556	1	0
F_896	609	1.66735	1	0
F_610	594	1.62628	1	0
M_1236	603	1.65092	1	0
F_648	600	1.64271	1	0
M_833	770	2.10815	1	0
F_209	874	2.39288	1	0
M_884	214	0.5859	0	1
M_782	339	0.928131	0	1
M_1497	1009	2.76249	0	1
F_174	810	2.21766	0	0
M_780	1361	3.72621	0	0
M_766	381	1.04312	1	0
F_1034	396	1.08419	1	0
F_1275	529	1.44832	1	0
M_647	447	1.22382	1	0
M_1269	333	0.911704	1	0
F_88	614	1.68104	1	0
M_1199	819	2.2423	0	1
F_647	299	0.818617	0	1
M_348	633	1.73306	0	1
M_1413	961	2.63107	1	0
M_769	1060	2.90212	1	0
F_496	573	1.56879	1	0
M_1133	574	1.57153	1	0
F_922	1343	3.67693	0	0
M_339	212	0.580424	0	0
F_1027	1325	3.62765	0	0
F_916	926	2.53525	1	1
M_1000	596	1.63176	0	0
M_426	587	1.60712	0	0
M_1156	587	1.60712	0	0
M_1543	127	0.347707	1	1
M_1032	236	0.646133	1	1
M_404	501	1.37166	1	0
M_973	726	1.98768	1	0
M_1346	309	0.845996	1	0
M_1501	379	1.03765	1	0
M_714	762	2.08624	0	1
F_1289	838	2.29432	0	1
M_9	318	0.870637	0	1
M_69	1170	3.20329	0	0
F_712	1147	3.14031	0	0
M_1139	695	1.90281	0	0
M_52	695	1.90281	0	0
F_1236	1108	3.03354	0	0
F_528	1081	2.95962	0	0
M_1065	254	0.695414	1	0
M_1330	235	0.643395	1	0
M_101	140	0.383299	0	0
M_1560	609	1.66735	0	0
M_1348	609	1.66735	0	0
F_784	62	0.169747	0	0
M_1445	660	1.80698	1	0
M_901	635	1.73854	0	1
F_1248	1003	2.74606	0	1
F_1077	1001	2.74059	0	0
M_1496	609	1.66735	0	0
M_990	50	0.136893	0	0
F_955	669	1.83162	0	0
F_189	329	0.900753	1	0
F_901	483	1.32238	1	0
M_1465	351	0.960986	1	0
F_691	483	1.32238	1	0
F_944	329	0.900753	1	0
M_1078	173	0.473648	0	0
F_358	945	2.58727	0	1
M_1210	943	2.58179	0	0
F_377	923	2.52704	0	0
F_930	363	0.99384	0	1
F_838	102	0.279261	1	0
M_1475	162	0.443532	1	0
M_385	52	0.142368	1	0
M_1621	585	1.60164	0	0
F_473	582	1.59343	0	0
M_785	585	1.60164	0	0
M_1437	589	1.61259	0	0
F_1060	628	1.71937	0	0
F_317	928	2.54073	0	0
M_1390	765	2.09446	0	1
M_1013	395	1.08145	0	0
M_389	382	1.04586	0	0
F_80	448	1.22656	0	1
M_497	714	1.95483	0	1
F_426	698	1.91102	0	0
F_852	68	0.186174	0	1
F_248	196	0.536619	1	0
F_38	196	0.536619	1	0
F_918	196	0.536619	1	0
M_756	196	0.536619	1	0
F_810	283	0.774812	0	1
F_860	607	1.66188	0	0
M_1252	663	1.8152	0	0
M_869	650	1.7796	0	1
F_28	620	1.69747	0	1
M_110	641	1.75496	0	0
M_1599	159	0.435318	0	1
M_635	167	0.457221	0	1
F_254	345	0.944559	0	1
M_1414	601	1.64545	0	0
M_564	594	1.62628	0	0
M_1340	499	1.36619	1	0
M_819	519	1.42094	1	0
M_1022	507	1.38809	1	0
M_33	550	1.50582	1	0
F_406	52	0.142368	0	0
F_1118	563	1.54141	0	0
M_1499	151	0.413415	0	0
M_95	70	0.19165	0	0
F_1207	133	0.364134	0	0
F_653	222	0.607803	0	0
M_319	488	1.33607	0	1

## Sheet: Fig4C_left
Predictor	Estimate	Std.Error	CI.2.5	CI.97.5	zvalue	p-value	significance
DRB*13	0.992	0.387	0.232	1752	2558	0.011	pos
DRB*13:Year	0.025	0.217	-0.401	0.452	0.116	0.908	ns
DRB*13:Year[^2]	-2581	1022	-4585	-0.577	2525	0.012	neg
NR DRB-Alleles	-0.022	0.099	-0.217	0.173	0.224	0.823	ns
NeutralGenDiv	0.694	0.612	-0.507	1894	1133	0.257	ns
Age [Death]	5064	0.37	4337	5.79	13657	0	pos
Sex [M]	0.259	0.28	-0.291	0.809	0.922	0.356	ns
Sex [M]:SocStatus [Sub]	-0.731	0.339	-1395	-0.066	2156	0.031	neg
SocStatus [Sub]	-0.96	0.25	-1451	-0.469	3.83	0	neg
Year	-0.752	0.151	-1049	-0.455	4961	0	neg
Year[^2]	0.084	0.319	-0.541	0.71	0.264	0.792	ns
