# Supplementary material for: Twenty years of tuberculosis-driven selection shaped the evolution of the meerkat major histocompatibility complex
Source: Nat Ecol Evol. 2025 Aug 25;9(11):2161–72. doi: 10.1038/s41559-025-02837-x (PMC12592209; doi:10.1038/s41559-025-02837-x)
Supplement: Supplementary file 15 — Statistical source data. [file 41559_2025_2837_MOESM15_ESM.xlsx]

## Sheet: Fig6AB
year	NR_IDs	NR_TB	Marker	Nr_marker	NR_IDs_1	NR_TB_1	TB_prev	Freq	TB_Prev_1	delta_TB_prev	AbsoluteChange	RelativeChange
1999	101	9	Seq_13	13	153	0	0.089	0.129	0	-0.089	NA	NA
2000	153	0	Seq_13	14	196	2	0	0.092	0.01	0.01	-0.037	-28682
2001	196	2	Seq_13	16	257	10	0.01	0.082	0.039	0.029	-0.01	-10.87
2002	257	10	Seq_13	13	237	5	0.039	0.051	0.021	-0.018	-0.031	-37805
2003	237	5	Seq_13	16	186	8	0.021	0.068	0.043	0.022	0.017	33333
2004	186	8	Seq_13	11	242	14	0.043	0.059	0.058	0.015	-0.009	-13235
2005	242	14	Seq_13	12	279	25	0.058	0.05	0.09	0.032	-0.009	-15254
2006	279	25	Seq_13	17	233	52	0.09	0.061	0.223	0.133	0.011	22
2007	233	52	Seq_13	13	168	16	0.223	0.056	0.095	-0.128	-0.005	-8197
2008	168	16	Seq_13	14	204	36	0.095	0.083	0.176	0.081	0.027	48214
2009	204	36	Seq_13	22	261	21	0.176	0.108	0.08	-0.096	0.025	30.12
2010	261	21	Seq_13	37	288	45	0.08	0.142	0.156	0.076	0.034	31481
2011	288	45	Seq_13	37	294	57	0.156	0.128	0.194	0.038	-0.014	-9859
2012	294	57	Seq_13	32	236	48	0.194	0.109	0.203	0.009	-0.019	-14844
2013	236	48	Seq_13	24	251	32	0.203	0.102	0.127	-0.076	-0.007	-6422
2014	251	32	Seq_13	22	246	34	0.127	0.088	0.138	0.011	-0.014	-13725
2015	246	34	Seq_13	15	191	50	0.138	0.061	0.262	0.124	-0.027	-30682
2016	191	50	Seq_13	15	132	52	0.262	0.079	0.394	0.132	0.018	29508
2017	132	52	Seq_13	21	130	48	0.394	0.159	0.369	-0.025	0.08	101266
2018	130	48	Seq_13	23	120	23	0.369	0.177	0.192	-0.177	0.018	11321
2019	120	23	Seq_13	29	70	10	0.192	0.242	0.143	-0.049	0.065	36723
2020	70	10	Seq_13	15	35	5	0.143	0.214	0.143	0	-0.028	-11.57
1999	101	9	Seq_1	43	153	0	0.089	0.426	0	-0.089	NA	NA
2000	153	0	Seq_1	78	196	2	0	0.51	0.01	0.01	0.084	19718
2001	196	2	Seq_1	107	257	10	0.01	0.546	0.039	0.029	0.036	7059
2002	257	10	Seq_1	141	237	5	0.039	0.549	0.021	-0.018	0.003	0.549
2003	237	5	Seq_1	138	186	8	0.021	0.582	0.043	0.022	0.033	6011
2004	186	8	Seq_1	112	242	14	0.043	0.602	0.058	0.015	0.02	3436
2005	242	14	Seq_1	158	279	25	0.058	0.653	0.09	0.032	0.051	8472
2006	279	25	Seq_1	189	233	52	0.09	0.677	0.223	0.133	0.024	3675
2007	233	52	Seq_1	161	168	16	0.223	0.691	0.095	-0.128	0.014	2068
2008	168	16	Seq_1	95	204	36	0.095	0.565	0.176	0.081	-0.126	-18234
2009	204	36	Seq_1	114	261	21	0.176	0.559	0.08	-0.096	-0.006	-1062
2010	261	21	Seq_1	137	288	45	0.08	0.525	0.156	0.076	-0.034	-6082
2011	288	45	Seq_1	155	294	57	0.156	0.538	0.194	0.038	0.013	2476
2012	294	57	Seq_1	163	236	48	0.194	0.554	0.203	0.009	0.016	2974
2013	236	48	Seq_1	144	251	32	0.203	0.61	0.127	-0.076	0.056	10108
2014	251	32	Seq_1	149	246	34	0.127	0.594	0.138	0.011	-0.016	-2623
2015	246	34	Seq_1	139	191	50	0.138	0.565	0.262	0.124	-0.029	-4882
2016	191	50	Seq_1	115	132	52	0.262	0.602	0.394	0.132	0.037	6549
2017	132	52	Seq_1	89	130	48	0.394	0.674	0.369	-0.025	0.072	11.96
2018	130	48	Seq_1	89	120	23	0.369	0.685	0.192	-0.177	0.011	1632
2019	120	23	Seq_1	85	70	10	0.192	0.708	0.143	-0.049	0.023	3358
2020	70	10	Seq_1	44	35	5	0.143	0.629	0.143	0	-0.079	-11158
1999	101	9	Seq_7	22	153	0	0.089	0.218	0	-0.089	NA	NA
2000	153	0	Seq_7	17	196	2	0	0.111	0.01	0.01	-0.107	-49083
2001	196	2	Seq_7	18	257	10	0.01	0.092	0.039	0.029	-0.019	-17117
2002	257	10	Seq_7	39	237	5	0.039	0.152	0.021	-0.018	0.06	65217
2003	237	5	Seq_7	35	186	8	0.021	0.148	0.043	0.022	-0.004	-2632
2004	186	8	Seq_7	43	242	14	0.043	0.231	0.058	0.015	0.083	56081
2005	242	14	Seq_7	46	279	25	0.058	0.19	0.09	0.032	-0.041	-17749
2006	279	25	Seq_7	40	233	52	0.09	0.143	0.223	0.133	-0.047	-24737
2007	233	52	Seq_7	25	168	16	0.223	0.107	0.095	-0.128	-0.036	-25175
2008	168	16	Seq_7	34	204	36	0.095	0.202	0.176	0.081	0.095	88785
2009	204	36	Seq_7	44	261	21	0.176	0.216	0.08	-0.096	0.014	6931
2010	261	21	Seq_7	52	288	45	0.08	0.199	0.156	0.076	-0.017	-7.87
2011	288	45	Seq_7	51	294	57	0.156	0.177	0.194	0.038	-0.022	-11055
2012	294	57	Seq_7	44	236	48	0.194	0.15	0.203	0.009	-0.027	-15254
2013	236	48	Seq_7	37	251	32	0.203	0.157	0.127	-0.076	0.007	4667
2014	251	32	Seq_7	40	246	34	0.127	0.159	0.138	0.011	0.002	1274
2015	246	34	Seq_7	39	191	50	0.138	0.159	0.262	0.124	0	0
2016	191	50	Seq_7	27	132	52	0.262	0.141	0.394	0.132	-0.018	-11321
2017	132	52	Seq_7	20	130	48	0.394	0.152	0.369	-0.025	0.011	7801
2018	130	48	Seq_7	23	120	23	0.369	0.177	0.192	-0.177	0.025	16447
2019	120	23	Seq_7	30	70	10	0.192	0.25	0.143	-0.049	0.073	41243
2020	70	10	Seq_7	23	35	5	0.143	0.329	0.143	0	0.079	31.6
1999	101	9	Seq_3	14	153	0	0.089	0.139	0	-0.089	NA	NA
2000	153	0	Seq_3	29	196	2	0	0.19	0.01	0.01	0.051	36691
2001	196	2	Seq_3	42	257	10	0.01	0.214	0.039	0.029	0.024	12632
2002	257	10	Seq_3	68	237	5	0.039	0.265	0.021	-0.018	0.051	23832
2003	237	5	Seq_3	68	186	8	0.021	0.287	0.043	0.022	0.022	8302
2004	186	8	Seq_3	56	242	14	0.043	0.301	0.058	0.015	0.014	4878
2005	242	14	Seq_3	79	279	25	0.058	0.326	0.09	0.032	0.025	8306
2006	279	25	Seq_3	94	233	52	0.09	0.337	0.223	0.133	0.011	3374
2007	233	52	Seq_3	77	168	16	0.223	0.33	0.095	-0.128	-0.007	-2077
2008	168	16	Seq_3	53	204	36	0.095	0.315	0.176	0.081	-0.015	-4545
2009	204	36	Seq_3	71	261	21	0.176	0.348	0.08	-0.096	0.033	10476
2010	261	21	Seq_3	98	288	45	0.08	0.375	0.156	0.076	0.027	7759
2011	288	45	Seq_3	124	294	57	0.156	0.431	0.194	0.038	0.056	14933
2012	294	57	Seq_3	135	236	48	0.194	0.459	0.203	0.009	0.028	6497
2013	236	48	Seq_3	114	251	32	0.203	0.483	0.127	-0.076	0.024	5229
2014	251	32	Seq_3	109	246	34	0.127	0.434	0.138	0.011	-0.049	-10145
2015	246	34	Seq_3	98	191	50	0.138	0.398	0.262	0.124	-0.036	-8295
2016	191	50	Seq_3	77	132	52	0.262	0.403	0.394	0.132	0.005	1256
2017	132	52	Seq_3	44	130	48	0.394	0.333	0.369	-0.025	-0.07	-17.37
2018	130	48	Seq_3	38	120	23	0.369	0.292	0.192	-0.177	-0.041	-12312
2019	120	23	Seq_3	42	70	10	0.192	0.35	0.143	-0.049	0.058	19863
2020	70	10	Seq_3	22	35	5	0.143	0.314	0.143	0	-0.036	-10286
